# Supplementary material for: Nitrogen Source Governs Community Carbon Metabolism in a Model Hypersaline Benthic Phototrophic Biofilm
Source: mSystems. 2020 Jun 9;5(3):e00260-20. doi: 10.1128/mSystems.00260-20 (PMC7289588; doi:10.1128/mSystems.00260-20)
Supplement: TABLE S3 [file mSystems.00260-20-st003.xlsx]

## Sheet: AllUnlabeledPeptides
Genome_isolate_or_bin	IMG_locus_tag	best_rank_annotation	annotation_source	Amended_13CO3	Amended_15NH4	Unamended_13CO3	Unamended_15NO3
HL-46	EI34DRAFT_0002	Glutathione peroxidase	IMG	0	0	0	1
HL-46	EI34DRAFT_0003	hypothetical protein	IMG	0	0	1	1
HL-46	EI34DRAFT_0009	Beta-lactamase class C and other penicillin binding proteins	IMG	0	0	1	0
HL-46	EI34DRAFT_0012	Esterase/lipase	IMG	0	0	0	1
HL-46	EI34DRAFT_0018	3-hydroxybutyrate dehydrogenase	IMG	0	1	0	0
HL-46	EI34DRAFT_0019	putative metalloprotease	IMG	1	0	0	0
HL-46	EI34DRAFT_0025	Adenine specific DNA methylase Mod	IMG	0	0	1	0
HL-46	EI34DRAFT_0027	succinate dehydrogenase subunit A (EC 1.3.5.1)	IMG	2	2	0	1
HL-46	EI34DRAFT_0039	hypothetical protein	IMG	0	0	0	1
HL-46	EI34DRAFT_0047	Poly(3-hydroxyalkanoate) synthetase	IMG	1	1	3	1
HL-46	EI34DRAFT_0049	Choline dehydrogenase and related flavoproteins	IMG	0	0	1	0
HL-46	EI34DRAFT_0051	Protein of unknown function (DUF2855)	IMG	0	0	1	0
HL-46	EI34DRAFT_0053	"DNA polymerase III, beta subunit (EC 2.7.7.7)"	IMG	2	2	2	1
HL-46	EI34DRAFT_0054	3-oxoacyl-[acyl-carrier-protein] reductase (EC 1.1.1.100)	IMG	0	1	0	0
HL-46	EI34DRAFT_0055	[Acyl-carrier-protein] S-malonyltransferase (EC 2.3.1.39)	IMG	0	0	1	0
HL-46	EI34DRAFT_0063	SSU ribosomal protein S6P	IMG	0	1	1	1
HL-46	EI34DRAFT_0065	LSU ribosomal protein L9P	IMG	1	2	4	2
HL-46	EI34DRAFT_0066	AMP nucleosidase	IMG	0	0	0	1
HL-46	EI34DRAFT_0076	aspartate semialdehyde dehydrogenase (EC 1.2.1.11)	IMG	5	5	4	2
HL-46	EI34DRAFT_0077	dipeptidyl-peptidase IV (EC:3.4.14.5). Serine peptidase. MEROPS family S09B	IMG	0	1	1	1
HL-46	EI34DRAFT_0078	LSU ribosomal protein L19P	IMG	0	3	2	2
HL-46	EI34DRAFT_0082	hypothetical protein	IMG	0	0	0	1
HL-46	EI34DRAFT_0088	3-phosphoshikimate 1-carboxyvinyltransferase (EC 2.5.1.19)	IMG	0	0	1	1
HL-46	EI34DRAFT_0092	SSU ribosomal protein S1P	IMG	3	4	6	4
HL-46	EI34DRAFT_0093	hydroxyacylglutathione hydrolase	IMG	0	1	1	0
HL-46	EI34DRAFT_0096	"F0F1-type ATP synthase, subunit b"	IMG	0	1	1	1
HL-46	EI34DRAFT_0100	putative protein conserved in bacteria	IMG	0	0	1	1
HL-46	EI34DRAFT_0105	Adenylosuccinate lyase (EC 4.3.2.2)	IMG	0	0	0	1
HL-46	EI34DRAFT_0123	SapC	IMG	0	1	1	0
HL-46	EI34DRAFT_0133	Citrate lyase beta subunit	IMG	1	3	4	8
HL-46	EI34DRAFT_0138	"acetyl-CoA carboxylase, biotin carboxylase subunit"	IMG	0	0	1	0
HL-46	EI34DRAFT_0153	catalase/peroxidase HPI	IMG	1	1	1	1
HL-46	EI34DRAFT_0163	"Transglutaminase-like enzymes, putative cysteine proteases"	IMG	0	1	0	0
HL-46	EI34DRAFT_0173	carboxynorspermidine dehydrogenase	IMG	0	0	0	1
HL-46	EI34DRAFT_0178	protein translocase subunit secA	IMG	1	1	1	0
HL-46	EI34DRAFT_0182	thioredoxin	IMG	0	0	1	2
HL-46	EI34DRAFT_0186	putative phosphotransferase related to Ser/Thr protein kinases	IMG	0	0	0	1
HL-46	EI34DRAFT_0189	adenosylhomocysteinase (EC 3.3.1.1)	IMG	0	0	0	1
HL-46	EI34DRAFT_0190	Peroxiredoxin	IMG	0	0	0	1
HL-46	EI34DRAFT_0192	Cytochrome c556	IMG	1	0	4	2
HL-46	EI34DRAFT_0206	Putative Zn-dependent protease	IMG	0	2	0	5
HL-46	EI34DRAFT_0216	biotin carboxyl carrier protein/biotin carboxylase (EC 6.3.4.14)	IMG	1	1	1	2
HL-46	EI34DRAFT_0221	methylmalonyl-CoA mutase (EC 5.4.99.2)	IMG	0	1	0	0
HL-46	EI34DRAFT_0222	Enoyl-CoA hydratase (EC 4.2.1.17)	IMG	0	0	1	1
HL-46	EI34DRAFT_0226	propionyl-CoA carboxylase carboxyltransferase subunit	IMG	0	1	2	0
HL-46	EI34DRAFT_0235	putative endonuclease containing a URI domain	IMG	1	0	0	0
HL-46	EI34DRAFT_0238	DNA topoisomerase I (EC 5.99.1.2)	IMG	1	5	3	2
HL-46	EI34DRAFT_0258	Dehydrogenases with different specificities (related to short-chain alcohol dehydrogenases)	IMG	0	1	1	0
HL-46	EI34DRAFT_0262	"NAD(P)H:quinone oxidoreductase, type IV"	IMG	1	1	0	0
HL-46	EI34DRAFT_0274	hypothetical protein	IMG	1	0	1	0
HL-46	EI34DRAFT_0275	Enoyl-CoA hydratase/carnithine racemase	IMG	2	0	0	1
HL-46	EI34DRAFT_0277	Dehydrogenases with different specificities (related to short-chain alcohol dehydrogenases)	IMG	0	1	0	0
HL-46	EI34DRAFT_0285	putative acyl-CoA transferases/carnitine dehydratase	IMG	0	0	1	0
HL-46	EI34DRAFT_0286	Acyl-CoA dehydrogenases	IMG	0	0	0	1
HL-46	EI34DRAFT_0288	Citrate lyase beta subunit	IMG	0	1	1	1
HL-46	EI34DRAFT_0289	Protein of unknown function (DUF1838)	IMG	1	3	5	2
HL-46	EI34DRAFT_0291	"Outer membrane receptor proteins, mostly Fe transport"	IMG	4	11	6	14
HL-46	EI34DRAFT_0293	"Outer membrane receptor proteins, mostly Fe transport"	IMG	2	5	3	3
HL-46	EI34DRAFT_0294	Glyoxalase-like domain	IMG	0	0	0	1
HL-46	EI34DRAFT_0297	putative amidohydrolase	IMG	0	1	1	1
HL-46	EI34DRAFT_0302	Polysaccharide deacetylase	IMG	0	0	1	0
HL-46	EI34DRAFT_0303	Polysaccharide deacetylase	IMG	0	0	1	0
HL-46	EI34DRAFT_0316	Protein of unknown function (DUF1838)	IMG	0	0	1	1
HL-46	EI34DRAFT_0320	3-oxoacyl-[acyl-carrier-protein] synthase II (EC 2.3.1.41)	IMG	0	1	1	0
HL-46	EI34DRAFT_0349	"transcriptional regulator, TraR/DksA family"	IMG	0	0	0	1
HL-46	EI34DRAFT_0351	3-hydroxyacyl-[acyl-carrier-protein] dehydratase (EC 4.2.1.-)	IMG	1	1	1	0
HL-46	EI34DRAFT_0352	periplasmic chaperone for outer membrane proteins Skp	IMG	4	5	7	5
HL-46	EI34DRAFT_0353	Beta-barrel assembly machine subunit BamA	IMG	2	4	3	3
HL-46	EI34DRAFT_0360	translation elongation factor Ts (EF-Ts)	IMG	1	0	4	2
HL-46	EI34DRAFT_0361	SSU ribosomal protein S2P	IMG	1	1	2	1
HL-46	EI34DRAFT_0366	Transcriptional regulator	IMG	1	0	0	0
HL-46	EI34DRAFT_0371	hypothetical protein	IMG	0	0	0	1
HL-46	EI34DRAFT_0372	Bacterial nucleoid DNA-binding protein	IMG	2	3	2	4
HL-46	EI34DRAFT_0375	"DNA-binding protein, YbaB/EbfC family"	IMG	1	1	1	1
HL-46	EI34DRAFT_0380	Geranylgeranyl pyrophosphate synthase	IMG	0	0	0	1
HL-46	EI34DRAFT_0383	hypothetical protein	IMG	0	1	0	0
HL-46	EI34DRAFT_0392	"transcriptional regulator, XRE family"	IMG	0	0	1	0
HL-46	EI34DRAFT_0394	protein translocase subunit secF	IMG	0	1	1	1
HL-46	EI34DRAFT_0395	"protein-export membrane protein, SecD/SecF family"	IMG	0	0	1	0
HL-46	EI34DRAFT_0400	"Outer membrane receptor proteins, mostly Fe transport"	IMG	4	11	9	14
HL-46	EI34DRAFT_0403	isocitrate dehydrogenase (NADP) (EC 1.1.1.42)	IMG	0	1	2	0
HL-46	EI34DRAFT_0406	hypothetical protein	IMG	1	0	0	0
HL-46	EI34DRAFT_0407	alanyl-tRNA synthetase (EC 6.1.1.7)	IMG	0	0	1	1
HL-46	EI34DRAFT_0409	multi-sensor hybrid histidine kinase (EC 2.7.13.3)	IMG	1	0	0	0
HL-46	EI34DRAFT_0411	SsrA-binding protein	IMG	0	0	1	0
HL-46	EI34DRAFT_0414	putative soluble lytic transglycosylase	IMG	0	0	1	1
HL-46	EI34DRAFT_0416	hypothetical protein	IMG	0	0	0	1
HL-46	EI34DRAFT_0421	Glycine zipper 2TM domain	IMG	0	1	0	0
HL-46	EI34DRAFT_0423	Thiosulfate reductase cytochrome B subunit (membrane anchoring protein)	IMG	1	0	0	0
HL-46	EI34DRAFT_0441	malate dehydrogenase (NAD) (EC 1.1.1.37)	IMG	0	1	1	2
HL-46	EI34DRAFT_0445	2-oxoglutarate dehydrogenase E1 component (EC 1.2.4.2)	IMG	0	0	2	0
HL-46	EI34DRAFT_0447	dihydrolipoamide dehydrogenase (EC 1.8.1.4)	IMG	1	0	0	0
HL-46	EI34DRAFT_0449	Asp-tRNAAsn/Glu-tRNAGln amidotransferase A subunit and related amidases	IMG	0	1	0	0
HL-46	EI34DRAFT_0455	LSU ribosomal protein L17P	IMG	1	1	1	1
HL-46	EI34DRAFT_0456	DNA-directed RNA polymerase subunit alpha (EC 2.7.7.6)	IMG	0	1	0	2
HL-46	EI34DRAFT_0459	Polyketide cyclase / dehydrase and lipid transport	IMG	0	0	1	0
HL-46	EI34DRAFT_0460	Adenylate kinase (EC 2.7.4.3)	IMG	0	1	0	2
HL-46	EI34DRAFT_0462	LSU ribosomal protein L15P	IMG	0	1	0	2
HL-46	EI34DRAFT_0463	LSU ribosomal protein L30P	IMG	0	1	1	1
HL-46	EI34DRAFT_0464	SSU ribosomal protein S5P	IMG	1	0	1	0
HL-46	EI34DRAFT_0465	LSU ribosomal protein L18P	IMG	0	0	0	1
HL-46	EI34DRAFT_0466	"ribosomal protein L6, bacterial type"	IMG	1	2	2	1
HL-46	EI34DRAFT_0467	SSU ribosomal protein S8P	IMG	1	1	1	0
HL-46	EI34DRAFT_0469	LSU ribosomal protein L5P	IMG	0	1	0	1
HL-46	EI34DRAFT_0470	LSU ribosomal protein L24P	IMG	0	1	1	1
HL-46	EI34DRAFT_0473	ribosomal protein L29	IMG	2	2	1	1
HL-46	EI34DRAFT_0476	LSU ribosomal protein L22P	IMG	0	1	0	1
HL-46	EI34DRAFT_0477	SSU ribosomal protein S19P	IMG	1	1	2	0
HL-46	EI34DRAFT_0478	LSU ribosomal protein L2P	IMG	2	1	1	3
HL-46	EI34DRAFT_0480	LSU ribosomal protein L4P	IMG	0	1	0	2
HL-46	EI34DRAFT_0481	LSU ribosomal protein L3P	IMG	0	0	1	1
HL-46	EI34DRAFT_0483	translation elongation factor 1A (EF-1A/EF-Tu)	IMG	13	17	17	21
HL-46	EI34DRAFT_0484	translation elongation factor 2 (EF-2/EF-G)	IMG	0	2	1	5
HL-46	EI34DRAFT_0486	SSU ribosomal protein S12P	IMG	0	0	0	1
HL-46	EI34DRAFT_0487	Type I restriction enzyme R protein N terminus (HSDR_N)	IMG	0	2	0	1
HL-46	EI34DRAFT_0493	2-hydroxychromene-2-carboxylate isomerase	IMG	0	0	0	1
HL-46	EI34DRAFT_0497	3-isopropylmalate dehydrogenase (EC 1.1.1.85)	IMG	1	0	0	0
HL-46	EI34DRAFT_0499	putative protein conserved in bacteria	IMG	0	0	1	2
HL-46	EI34DRAFT_0505	branched chain amino acid aminotransferase apoenzyme (EC 2.6.1.42)	IMG	0	0	0	1
HL-46	EI34DRAFT_0514	NAD synthase	IMG	0	1	0	0
HL-46	EI34DRAFT_0521	Molecular chaperone (small heat shock protein)	IMG	0	2	0	0
HL-46	EI34DRAFT_0526	putative double-glycine peptidase	IMG	0	0	1	0
HL-46	EI34DRAFT_0533	"Aerobic-type carbon monoxide dehydrogenase, large subunit CoxL/CutL homologs"	IMG	0	0	0	1
HL-46	EI34DRAFT_0548	"transcriptional regulator, LacI family"	IMG	0	2	2	1
HL-46	EI34DRAFT_0550	TonB-dependent Receptor Plug Domain	IMG	0	1	0	0
HL-46	EI34DRAFT_0554	ergothioneine biosynthesis protein EgtB	IMG	0	0	0	1
HL-46	EI34DRAFT_0556	putative Zn-dependent peptidases	IMG	3	1	5	3
HL-46	EI34DRAFT_0558	Nitroreductase	IMG	1	3	2	4
HL-46	EI34DRAFT_0561	"transcriptional regulator, MucR family"	IMG	0	1	2	3
HL-46	EI34DRAFT_0565	CBS domain/Transporter associated domain	IMG	0	1	0	0
HL-46	EI34DRAFT_0574	Peptidyl-prolyl cis-trans isomerase (rotamase) - cyclophilin family	IMG	1	1	3	3
HL-46	EI34DRAFT_0576	Dehydrogenases with different specificities (related to short-chain alcohol dehydrogenases)	IMG	1	0	0	0
HL-46	EI34DRAFT_0586	Protein-disulfide isomerase	IMG	1	0	1	1
HL-46	EI34DRAFT_0587	condensin subunit Smc	IMG	0	1	0	0
HL-46	EI34DRAFT_0589	"integration host factor, alpha subunit"	IMG	0	1	0	0
HL-46	EI34DRAFT_0603	cobaltochelatase CobT subunit (EC 6.6.1.2)	IMG	0	0	2	0
HL-46	EI34DRAFT_0604	transaldolase (EC 2.2.1.2)	IMG	0	0	1	0
HL-46	EI34DRAFT_0609	Glutathione S-transferase	IMG	1	2	0	1
HL-46	EI34DRAFT_0610	"Outer membrane receptor proteins, mostly Fe transport"	IMG	4	4	8	8
HL-46	EI34DRAFT_0611	SnoaL-like domain	IMG	1	1	1	1
HL-46	EI34DRAFT_0613	Hydantoin racemase	IMG	0	1	1	1
HL-46	EI34DRAFT_0616	"N-methylhydantoinase A/acetone carboxylase, beta subunit"	IMG	3	3	2	3
HL-46	EI34DRAFT_0617	"N-methylhydantoinase B/acetone carboxylase, alpha subunit"	IMG	4	4	4	3
HL-46	EI34DRAFT_0618	succinyl-CoA:(R)-citramalate CoA-transferase (EC 2.8.3.-)	IMG	1	2	1	2
HL-46	EI34DRAFT_0624	ATP synthase F1 subcomplex alpha subunit	IMG	2	1	1	6
HL-46	EI34DRAFT_0626	ATP synthase F1 subcomplex beta subunit	IMG	4	6	10	5
HL-46	EI34DRAFT_0634	Dehydrogenases with different specificities (related to short-chain alcohol dehydrogenases)	IMG	1	0	2	1
HL-46	EI34DRAFT_0642	nucleoside diphosphate kinase (EC 2.7.4.6)	IMG	0	1	1	1
HL-46	EI34DRAFT_0646	Leucyl aminopeptidase	IMG	0	1	1	2
HL-46	EI34DRAFT_0648	Parvulin-like peptidyl-prolyl isomerase	IMG	1	0	1	0
HL-46	EI34DRAFT_0654	protein of unknown function	IMG	1	1	0	2
HL-46	EI34DRAFT_0660	DNA replication and repair protein RecF	IMG	0	0	0	1
HL-46	EI34DRAFT_0665	TonB-dependent Receptor Plug Domain	IMG	5	12	6	7
HL-46	EI34DRAFT_0673	putative proteasome-type protease	IMG	0	0	0	1
HL-46	EI34DRAFT_0675	putative protein conserved in bacteria	IMG	0	0	0	1
HL-46	EI34DRAFT_0685	Thiol:disulfide interchange protein	IMG	0	1	0	0
HL-46	EI34DRAFT_0686	"2-octaprenyl-3-methyl-6-methoxy-1,4-benzoquinol hydroxylase (EC 1.14.13.-)"	IMG	0	1	1	0
HL-46	EI34DRAFT_0687	hypothetical protein	IMG	2	2	2	2
HL-46	EI34DRAFT_0689	hydroxymethylbilane synthase (EC 2.5.1.61)	IMG	1	1	1	0
HL-46	EI34DRAFT_0693	putative protein containing a von Willebrand factor type A (vWA) domain	IMG	0	1	0	0
HL-46	EI34DRAFT_0698	"2-keto-4-pentenoate hydratase/2-oxohepta-3-ene-1,7-dioic acid hydratase (catechol pathway)"	IMG	1	1	0	0
HL-46	EI34DRAFT_0710	putative NAD(FAD)-dependent dehydrogenases	IMG	0	0	0	1
HL-46	EI34DRAFT_0714	"Zn-dependent hydrolases, including glyoxylases"	IMG	1	0	1	1
HL-46	EI34DRAFT_0723	Acyl-CoA dehydrogenases	IMG	3	1	1	1
HL-46	EI34DRAFT_0724	Acyl-CoA dehydrogenases	IMG	0	1	0	0
HL-46	EI34DRAFT_0726	Acyl-CoA dehydrogenases	IMG	3	5	6	3
HL-46	EI34DRAFT_0727	"Zn-dependent alcohol dehydrogenases, class III"	IMG	0	1	3	2
HL-46	EI34DRAFT_0731	"Zn-dependent dipeptidase, microsomal dipeptidase homolog"	IMG	0	1	1	0
HL-46	EI34DRAFT_0735	SWIB/MDM2 domain	IMG	3	3	3	2
HL-46	EI34DRAFT_0740	Secreted and surface protein containing fasciclin-like repeats	IMG	1	1	2	1
HL-46	EI34DRAFT_0742	Sigma 54 modulation protein / S30EA ribosomal protein	IMG	1	1	0	0
HL-46	EI34DRAFT_0748	hypothetical protein	IMG	0	0	1	0
HL-46	EI34DRAFT_0751	diguanylate cyclase (GGDEF) domain	IMG	0	0	1	0
HL-46	EI34DRAFT_0754	hydroxymethylpyrimidine synthase	IMG	0	0	0	2
HL-46	EI34DRAFT_0755	Imidazolonepropionase and related amidohydrolases	IMG	2	3	1	0
HL-46	EI34DRAFT_0758	phytoene desaturase	IMG	1	0	0	0
HL-46	EI34DRAFT_0768	DNA-binding ferritin-like protein (oxidative damage protectant)	IMG	0	0	1	1
HL-46	EI34DRAFT_0772	TonB-dependent receptor	IMG	2	4	8	7
HL-46	EI34DRAFT_0773	Dehydrogenases with different specificities (related to short-chain alcohol dehydrogenases)	IMG	0	0	0	2
HL-46	EI34DRAFT_0794	methylmalonate-semialdehyde dehydrogenase [acylating] (EC 1.2.1.27)	IMG	2	3	0	3
HL-46	EI34DRAFT_0799	hypothetical protein	IMG	0	0	1	0
HL-46	EI34DRAFT_0804	methionine synthase (B12-dependent) (EC 2.1.1.13)	IMG	1	0	0	0
HL-46	EI34DRAFT_0812	Beta-galactosidase	IMG	0	1	1	0
HL-46	EI34DRAFT_0822	hypothetical protein	IMG	0	1	0	0
HL-46	EI34DRAFT_0827	phasin family protein	IMG	1	0	7	17
HL-46	EI34DRAFT_0835	Response regulator receiver domain	IMG	1	0	1	1
HL-46	EI34DRAFT_0836	signal transduction histidine kinase (EC 2.7.13.3)	IMG	1	0	0	0
HL-46	EI34DRAFT_0837	hypothetical protein	IMG	0	1	0	0
HL-46	EI34DRAFT_0839	Superoxide dismutase	IMG	1	5	3	5
HL-46	EI34DRAFT_0841	phosphoglucosamine mutase (EC 5.4.2.10)	IMG	0	0	0	2
HL-46	EI34DRAFT_0846	"Acetyltransferases, including N-acetylases of ribosomal proteins"	IMG	1	0	0	0
HL-46	EI34DRAFT_0862	Dehydrogenases with different specificities (related to short-chain alcohol dehydrogenases)	IMG	0	0	1	1
HL-46	EI34DRAFT_0875	aconitase (EC 4.2.1.3)	IMG	0	0	1	1
HL-46	EI34DRAFT_0880	DsrE/DsrF-like family	IMG	0	1	0	0
HL-46	EI34DRAFT_0886	catalase/peroxidase HPI	IMG	7	7	8	8
HL-46	EI34DRAFT_0899	hypothetical protein	IMG	1	2	1	2
HL-46	EI34DRAFT_0900	acetyl-CoA acetyltransferases	IMG	0	2	3	2
HL-46	EI34DRAFT_0901	short chain enoyl-CoA hydratase (EC 4.2.1.17)	IMG	4	5	6	4
HL-46	EI34DRAFT_0903	"Outer membrane receptor proteins, mostly Fe transport"	IMG	4	3	4	6
HL-46	EI34DRAFT_0909	LSU ribosomal protein L1P	IMG	0	2	1	1
HL-46	EI34DRAFT_0910	LSU ribosomal protein L11P	IMG	0	1	0	1
HL-46	EI34DRAFT_0914	transcription antitermination protein nusG	IMG	0	1	0	0
HL-46	EI34DRAFT_0925	TIGR00341 family protein	IMG	1	0	0	0
HL-46	EI34DRAFT_0926	putative protein involved in tellurite resistance	IMG	2	2	2	5
HL-46	EI34DRAFT_0927	hypothetical protein	IMG	0	0	1	0
HL-46	EI34DRAFT_0933	Carboxypeptidase regulatory-like domain	IMG	8	6	7	9
HL-46	EI34DRAFT_0939	hypothetical protein	IMG	1	0	1	1
HL-46	EI34DRAFT_0940	hypothetical protein	IMG	0	0	0	1
HL-46	EI34DRAFT_0941	hypothetical protein	IMG	1	0	1	0
HL-46	EI34DRAFT_0946	putative methyltransferase	IMG	2	2	3	1
HL-46	EI34DRAFT_0948	tRNA and rRNA cytosine-C5-methylases	IMG	1	0	1	0
HL-46	EI34DRAFT_0951	ferrochelatase (EC 4.99.1.1)	IMG	0	0	1	0
HL-46	EI34DRAFT_0952	"Aerobic-type carbon monoxide dehydrogenase, large subunit CoxL/CutL homologs"	IMG	1	0	0	0
HL-46	EI34DRAFT_0954	protease FtsH subunit HflK	IMG	0	0	1	1
HL-46	EI34DRAFT_0955	protease FtsH subunit HflC	IMG	2	0	2	0
HL-46	EI34DRAFT_0956	"periplasmic serine protease, Do/DeqQ family"	IMG	2	8	7	10
HL-46	EI34DRAFT_0975	cell division ATP-binding protein FtsE	IMG	0	0	0	1
HL-46	EI34DRAFT_0981	Imidazolonepropionase and related amidohydrolases	IMG	0	0	1	3
HL-46	EI34DRAFT_0982	Imidazolonepropionase and related amidohydrolases	IMG	0	0	0	1
HL-46	EI34DRAFT_0983	Dipeptidyl aminopeptidases/acylaminoacyl-peptidases	IMG	3	6	3	7
HL-46	EI34DRAFT_0986	DNA-directed RNA polymerase subunit beta' (EC 2.7.7.6)	IMG	1	2	4	2
HL-46	EI34DRAFT_0988	DNA-directed RNA polymerase subunit beta (EC 2.7.7.6)	IMG	1	2	3	2
HL-46	EI34DRAFT_0993	Ribosomal protein L10	IMG	4	3	2	2
HL-46	EI34DRAFT_0994	LSU ribosomal protein L12P	IMG	3	3	6	2
HL-46	EI34DRAFT_1008	"putative efflux protein, MATE family"	IMG	1	0	0	0
HL-46	EI34DRAFT_1010	Co-chaperonin GroES (HSP10)	IMG	1	2	2	1
HL-46	EI34DRAFT_1011	chaperonin GroL	IMG	10	12	18	14
HL-46	EI34DRAFT_1029	hypothetical protein	IMG	0	0	0	1
HL-46	EI34DRAFT_1031	2-nitropropane dioxygenase precursor (EC 1.13.11.32)	IMG	1	2	4	2
HL-46	EI34DRAFT_1033	YceI-like domain	IMG	0	1	0	0
HL-46	EI34DRAFT_1055	Acyl-CoA synthetases (AMP-forming)/AMP-acid ligases II	IMG	0	0	1	0
HL-46	EI34DRAFT_1057	"Outer membrane receptor proteins, mostly Fe transport"	IMG	0	1	3	1
HL-46	EI34DRAFT_1062	"Outer membrane receptor proteins, mostly Fe transport"	IMG	0	0	1	0
HL-46	EI34DRAFT_1065	"phosphate ABC transporter substrate-binding protein, PhoT family (TC 3.A.1.7.1)"	IMG	1	1	1	2
HL-46	EI34DRAFT_1068	oligopeptidase B (EC:3.4.21.83). Serine peptidase. MEROPS family S09A	IMG	2	2	1	3
HL-46	EI34DRAFT_1078	Alkaline phosphatase	IMG	2	0	1	2
HL-46	EI34DRAFT_1082	Right handed beta helix region	IMG	0	0	3	0
HL-46	EI34DRAFT_1090	Phenylalanine 4-hydroxylase (EC 1.14.16.1)	IMG	0	0	1	0
HL-46	EI34DRAFT_1093	endothelin-converting enzyme (EC 3.4.24.71). Metallo peptidase. MEROPS family M13	IMG	0	0	0	1
HL-46	EI34DRAFT_1094	"ABC transporter, permease/ATP-binding protein"	IMG	0	0	0	1
HL-46	EI34DRAFT_1113	putative virulence-associated protein D	IMG	0	1	0	0
HL-46	EI34DRAFT_1118	DNA sulfur modification protein DndD	IMG	0	0	1	0
HL-46	EI34DRAFT_1126	NYN domain/OST-HTH/LOTUS domain	IMG	0	1	0	1
HL-46	EI34DRAFT_1129	putative protein conserved in bacteria	IMG	1	0	0	0
HL-46	EI34DRAFT_1133	"Putative Zn-dependent protease, contains TPR repeats"	IMG	0	0	1	1
HL-46	EI34DRAFT_1137	"two component transcriptional regulator, LytTR family"	IMG	0	1	0	0
HL-46	EI34DRAFT_1140	Ribonuclease I	IMG	2	0	1	0
HL-46	EI34DRAFT_1141	SpoIIAA-like	IMG	1	1	2	0
HL-46	EI34DRAFT_1148	phosphoribosylaminoimidazolecarboxamide formyltransferase/IMP cyclohydrolase	IMG	0	0	1	1
HL-46	EI34DRAFT_1156	Imidazolonepropionase and related amidohydrolases	IMG	2	2	5	4
HL-46	EI34DRAFT_1157	Imidazolonepropionase and related amidohydrolases	IMG	1	2	1	1
HL-46	EI34DRAFT_1160	Bacterial nucleoid DNA-binding protein	IMG	1	0	1	1
HL-46	EI34DRAFT_1165	Cytochrome P450	IMG	0	1	0	0
HL-46	EI34DRAFT_1170	glutamate dehydrogenase (NAD) (EC 1.4.1.2)	IMG	1	1	0	0
HL-46	EI34DRAFT_1174	Phosphodiesterase/alkaline phosphatase D	IMG	0	1	0	1
HL-46	EI34DRAFT_1180	Sulfite exporter TauE/SafE	IMG	2	1	0	0
HL-46	EI34DRAFT_1182	putative aminopeptidases	IMG	0	0	1	0
HL-46	EI34DRAFT_1192	UDP-N-acetylglucosamine 1-carboxyvinyltransferase (EC 2.5.1.7)	IMG	0	1	1	1
HL-46	EI34DRAFT_1204	"Putative translation initiation inhibitor, yjgF family"	IMG	0	2	1	0
HL-46	EI34DRAFT_1206	Protein of unknown function (DUF3572)	IMG	0	0	0	1
HL-46	EI34DRAFT_1210	serine palmitoyltransferase (EC 2.3.1.50)	IMG	0	1	0	0
HL-46	EI34DRAFT_1226	Putative phage tail protein	IMG	0	0	1	0
HL-46	EI34DRAFT_1228	Outer membrane protein and related peptidoglycan-associated (lipo)proteins	IMG	1	2	3	4
HL-46	EI34DRAFT_1235	cold-shock DNA-binding protein family	IMG	3	4	4	7
HL-46	EI34DRAFT_1239	Choline dehydrogenase and related flavoproteins	IMG	0	0	0	1
HL-46	EI34DRAFT_1251	LSU ribosomal protein L35P	IMG	1	0	0	0
HL-46	EI34DRAFT_1257	phosphoglycerate mutase (EC 5.4.2.1)	IMG	0	1	0	0
HL-46	EI34DRAFT_1259	5-(carboxyamino)imidazole ribonucleotide synthase	IMG	0	0	0	1
HL-46	EI34DRAFT_1266	Outer membrane protein and related peptidoglycan-associated (lipo)proteins	IMG	9	4	7	6
HL-46	EI34DRAFT_1268	succinyl-CoA synthetase (ADP-forming) beta subunit (EC 6.2.1.5)	IMG	0	1	1	1
HL-46	EI34DRAFT_1269	electron transfer flavoprotein beta subunit	IMG	2	3	6	6
HL-46	EI34DRAFT_1270	electron transfer flavoprotein alpha subunit apoprotein	IMG	3	3	2	3
HL-46	EI34DRAFT_1272	putative membrane protein	IMG	0	1	0	1
HL-46	EI34DRAFT_1273	AcrB/AcrD/AcrF family	IMG	0	0	0	1
HL-46	EI34DRAFT_1274	"RND family efflux transporter, MFP subunit"	IMG	0	0	0	1
HL-46	EI34DRAFT_1280	Beta-lactamase class C and other penicillin binding proteins	IMG	0	0	0	1
HL-46	EI34DRAFT_1298	hypothetical protein	IMG	0	1	0	0
HL-46	EI34DRAFT_1302	"GDP-mannose 4,6-dehydratase"	IMG	1	1	0	0
HL-46	EI34DRAFT_1307	hypothetical protein	IMG	1	1	3	1
HL-46	EI34DRAFT_1312	Membrane-bound metallopeptidase	IMG	0	0	0	1
HL-46	EI34DRAFT_1314	iojap-like ribosome-associated protein	IMG	0	0	0	1
HL-46	EI34DRAFT_1315	Cytidylyltransferase	IMG	1	0	0	0
HL-46	EI34DRAFT_1325	ATP-dependent Clp protease ATP-binding subunit ClpA (EC 3.4.21.92)	IMG	1	0	0	0
HL-46	EI34DRAFT_1330	"Carbonic anhydrases/acetyltransferases, isoleucine patch superfamily"	IMG	0	0	1	1
HL-46	EI34DRAFT_1340	Acyl-CoA dehydrogenases	IMG	0	0	1	0
HL-46	EI34DRAFT_1345	ParB/RepB/Spo0J family partition protein	IMG	0	0	1	0
HL-46	EI34DRAFT_1351	Dienelactone hydrolase and related enzymes	IMG	0	0	1	1
HL-46	EI34DRAFT_1352	SnoaL-like domain	IMG	0	0	0	1
HL-46	EI34DRAFT_1356	uroporphyrinogen decarboxylase (EC 4.1.1.37)	IMG	1	1	1	0
HL-46	EI34DRAFT_1362	SSU ribosomal protein S30P/sigma 54 modulation protein	IMG	0	1	2	0
HL-46	EI34DRAFT_1374	"type I secretion outer membrane protein, TolC family"	IMG	0	0	0	1
HL-46	EI34DRAFT_1376	"fumarase, class II (EC 4.2.1.2)"	IMG	2	0	2	1
HL-46	EI34DRAFT_1383	SSU ribosomal protein S9P	IMG	1	1	1	1
HL-46	EI34DRAFT_1384	LSU ribosomal protein L13P	IMG	0	0	1	2
HL-46	EI34DRAFT_1392	Long-chain acyl-CoA synthetases (AMP-forming)	IMG	0	0	1	1
HL-46	EI34DRAFT_1394	dihydroorotate oxidase A (EC 1.3.3.1)	IMG	0	1	1	0
HL-46	EI34DRAFT_1403	FeS assembly ATPase SufC	IMG	0	0	1	0
HL-46	EI34DRAFT_1406	putative metal-sulfur cluster biosynthetic enzyme	IMG	0	0	0	1
HL-46	EI34DRAFT_1410	hypothetical protein	IMG	0	0	1	0
HL-46	EI34DRAFT_1420	LSU ribosomal protein L28P	IMG	0	0	0	1
HL-46	EI34DRAFT_1422	"Acetyltransferases, including N-acetylases of ribosomal proteins"	IMG	1	1	1	2
HL-46	EI34DRAFT_1423	Aspartate/tyrosine/aromatic aminotransferase	IMG	0	1	2	1
HL-46	EI34DRAFT_1429	"FOG: TPR repeat, SEL1 subfamily"	IMG	0	0	0	2
HL-46	EI34DRAFT_1431	thioredoxin	IMG	1	4	3	1
HL-46	EI34DRAFT_1433	"Outer membrane receptor proteins, mostly Fe transport"	IMG	0	0	4	0
HL-46	EI34DRAFT_1434	protein of unknown function	IMG	1	3	1	2
HL-46	EI34DRAFT_1438	ribose-phosphate pyrophosphokinase	IMG	1	4	4	3
HL-46	EI34DRAFT_1443	Dehydrogenases with different specificities (related to short-chain alcohol dehydrogenases)	IMG	5	7	3	6
HL-46	EI34DRAFT_1444	"Pyruvate/2-oxoglutarate dehydrogenase complex, dehydrogenase (E1) component, eukaryotic type, alpha "	IMG	0	1	1	2
HL-46	EI34DRAFT_1445	"Pyruvate/2-oxoglutarate dehydrogenase complex, dehydrogenase (E1) component, eukaryotic type, beta s"	IMG	1	2	1	2
HL-46	EI34DRAFT_1450	Dehydrogenases with different specificities (related to short-chain alcohol dehydrogenases)	IMG	0	1	0	0
HL-46	EI34DRAFT_1451	Rieske [2Fe-2S] domain/Ring hydroxylating alpha subunit (catalytic domain)	IMG	0	1	0	0
HL-46	EI34DRAFT_1453	DNA-binding HTH domain-containing proteins	IMG	0	1	0	1
HL-46	EI34DRAFT_1455	Protein required for attachment to host cells	IMG	1	0	2	3
HL-46	EI34DRAFT_1463	"fructose-1,6-bisphosphatase, class II"	IMG	0	3	0	0
HL-46	EI34DRAFT_1465	homoserine dehydrogenase (EC 1.1.1.3)	IMG	0	0	1	1
HL-46	EI34DRAFT_1467	outer membrane transport energization protein TonB (TC 2.C.1.1.1)	IMG	1	2	3	2
HL-46	EI34DRAFT_1468	outer membrane transport energization protein ExbB (TC 2.C.1.1.1)	IMG	1	3	3	6
HL-46	EI34DRAFT_1469	outer membrane transport energization protein ExbD (TC 2.C.1.1.1)	IMG	3	4	3	1
HL-46	EI34DRAFT_1471	hypothetical protein	IMG	0	1	0	0
HL-46	EI34DRAFT_1473	phosphomannomutase (EC 5.4.2.8)	IMG	1	1	1	2
HL-46	EI34DRAFT_1495	Dehydrogenases with different specificities (related to short-chain alcohol dehydrogenases)	IMG	1	0	1	1
HL-46	EI34DRAFT_1497	Trehalose utilisation	IMG	0	1	1	1
HL-46	EI34DRAFT_1501	Acyl-CoA dehydrogenases	IMG	1	3	1	1
HL-46	EI34DRAFT_1502	Cytochrome P450	IMG	1	1	0	1
HL-46	EI34DRAFT_1505	Putative NADP-dependent oxidoreductases	IMG	0	0	1	0
HL-46	EI34DRAFT_1506	"Anaerobic dehydrogenases, typically selenocysteine-containing"	IMG	3	1	0	1
HL-46	EI34DRAFT_1507	Putative NADP-dependent oxidoreductases	IMG	0	4	2	1
HL-46	EI34DRAFT_1509	protein of unknown function	IMG	0	0	1	0
HL-46	EI34DRAFT_1511	Dehydrogenases with different specificities (related to short-chain alcohol dehydrogenases)	IMG	2	2	3	3
HL-46	EI34DRAFT_1512	Dehydrogenases with different specificities (related to short-chain alcohol dehydrogenases)	IMG	0	0	0	2
HL-46	EI34DRAFT_1519	SnoaL-like domain	IMG	0	1	0	0
HL-46	EI34DRAFT_1525	SnoaL-like domain	IMG	0	0	1	0
HL-46	EI34DRAFT_1527	putative nucleoside-diphosphate-sugar epimerases	IMG	2	3	1	2
HL-46	EI34DRAFT_1531	"Outer membrane receptor proteins, mostly Fe transport"	IMG	12	20	18	13
HL-46	EI34DRAFT_1536	Glutathione S-transferase	IMG	1	1	1	0
HL-46	EI34DRAFT_1544	"aminopeptidase N, Escherichia coli type"	IMG	1	0	1	0
HL-46	EI34DRAFT_1546	"ubiquinol-cytochrome c reductase, iron-sulfur subunit"	IMG	0	0	0	1
HL-46	EI34DRAFT_1547	Cytochrome b subunit of the bc complex	IMG	0	1	0	0
HL-46	EI34DRAFT_1549	adenine phosphoribosyltransferase (EC 2.4.2.7)	IMG	0	0	0	1
HL-46	EI34DRAFT_1567	Acyl dehydratase	IMG	0	0	2	1
HL-46	EI34DRAFT_1568	acetyl-CoA acetyltransferases	IMG	3	2	3	1
HL-46	EI34DRAFT_1576	DNA mismatch repair protein MutS	IMG	0	1	0	0
HL-46	EI34DRAFT_1577	allosteric NADP-dependent malic enzyme (EC 1.1.1.40)	IMG	0	1	1	0
HL-46	EI34DRAFT_1578	putative protein conserved in bacteria	IMG	0	0	2	0
HL-46	EI34DRAFT_1592	methionine adenosyltransferase (EC 2.5.1.6)	IMG	1	4	0	1
HL-46	EI34DRAFT_1600	"AAA family ATPase, CDC48 subfamily"	IMG	0	0	0	1
HL-46	EI34DRAFT_1601	DNA polymerase I (EC 2.7.7.7)	IMG	0	0	1	1
HL-46	EI34DRAFT_1604	putative protein conserved in bacteria	IMG	1	1	0	0
HL-46	EI34DRAFT_1608	protein translocase subunit secB	IMG	1	0	1	0
HL-46	EI34DRAFT_1610	tryptophanyl-tRNA synthetase (EC 6.1.1.2)	IMG	0	0	0	1
HL-46	EI34DRAFT_1611	protein of unknown function containing DUF4136 domain	IMG	2	5	11	8
HL-46	EI34DRAFT_1616	ubiquinone/menaquinone biosynthesis methyltransferases	IMG	1	1	1	0
HL-46	EI34DRAFT_1619	chromosomal replication initiator protein DnaA	IMG	0	1	0	0
HL-46	EI34DRAFT_1642	Flagellin and related hook-associated proteins	IMG	1	2	2	0
HL-46	EI34DRAFT_1643	flagellar hook-associated protein FlgK	IMG	0	0	0	1
HL-46	EI34DRAFT_1649	flagellar hook-basal body protein	IMG	0	1	0	0
HL-46	EI34DRAFT_1666	NAD-dependent aldehyde dehydrogenases	IMG	5	7	8	7
HL-46	EI34DRAFT_1670	"DNA-binding regulatory protein, YebC/PmpR family"	IMG	0	0	1	0
HL-46	EI34DRAFT_1683	Enoyl-CoA hydratase/carnithine racemase	IMG	0	1	1	1
HL-46	EI34DRAFT_1684	short chain enoyl-CoA hydratase (EC 4.2.1.17)	IMG	0	1	1	1
HL-46	EI34DRAFT_1695	putative acyl-CoA transferases/carnitine dehydratase	IMG	0	0	2	4
HL-46	EI34DRAFT_1699	HlyD family secretion protein	IMG	1	1	0	0
HL-46	EI34DRAFT_1702	"transcriptional regulator, TetR family"	IMG	0	0	0	1
HL-46	EI34DRAFT_1714	hypothetical protein	IMG	6	3	2	6
HL-46	EI34DRAFT_1721	cytidine deaminase (EC 3.5.4.5)	IMG	4	5	4	4
HL-46	EI34DRAFT_1723	putative carboxypeptidase	IMG	0	0	1	0
HL-46	EI34DRAFT_1731	hypothetical protein	IMG	0	0	0	1
HL-46	EI34DRAFT_1734	LSU ribosomal protein L34P	IMG	1	1	3	3
HL-46	EI34DRAFT_1737	protein translocase subunit yidC	IMG	0	0	0	1
HL-46	EI34DRAFT_1741	Flagellin and related hook-associated proteins	IMG	19	32	36	34
HL-46	EI34DRAFT_1764	S-(hydroxymethyl)glutathione dehydrogenase/class III alcohol dehydrogenase	IMG	1	1	1	2
HL-46	EI34DRAFT_1766	Aminopeptidase N	IMG	0	0	2	0
HL-46	EI34DRAFT_1768	PAS domain S-box/diguanylate cyclase (GGDEF) domain	IMG	0	2	0	0
HL-46	EI34DRAFT_1770	PRC-barrel domain	IMG	0	1	1	2
HL-46	EI34DRAFT_1771	FOG: CBS domain	IMG	2	2	4	2
HL-46	EI34DRAFT_1783	putative protein involved in tolerance to divalent cations	IMG	1	1	0	1
HL-46	EI34DRAFT_1792	Helicase conserved C-terminal domain/SNF2 family N-terminal domain	IMG	0	1	0	0
HL-46	EI34DRAFT_1798	Dienelactone hydrolase and related enzymes	IMG	1	1	1	0
HL-46	EI34DRAFT_1807	aspartate kinase (EC 2.7.2.4)	IMG	0	0	1	0
HL-46	EI34DRAFT_1813	hypothetical protein	IMG	0	0	1	0
HL-46	EI34DRAFT_1817	Ankyrin repeats (3 copies)	IMG	1	1	0	1
HL-46	EI34DRAFT_1825	Beta-barrel assembly machine subunit BamE	IMG	0	0	0	1
HL-46	EI34DRAFT_1826	HslV component of HslUV peptidase. Threonine peptidase. MEROPS family T01B	IMG	1	0	1	0
HL-46	EI34DRAFT_1827	"ATP-dependent protease HslVU, ATPase subunit"	IMG	0	0	0	1
HL-46	EI34DRAFT_1829	Dipeptidyl aminopeptidases/acylaminoacyl-peptidases	IMG	1	1	2	3
HL-46	EI34DRAFT_1845	Methyl-accepting chemotaxis protein (MCP) signalling domain/HAMP domain	IMG	0	0	0	1
HL-46	EI34DRAFT_1846	Methyl-accepting chemotaxis protein (MCP) signalling domain/HAMP domain	IMG	1	0	0	0
HL-46	EI34DRAFT_1854	Ribulose-5-phosphate 4-epimerase and related epimerases and aldolases	IMG	0	0	1	0
HL-46	EI34DRAFT_1874	protein of unknown function containing DUF4115 domain/Helix-turn-helix domain	IMG	0	0	1	2
HL-46	EI34DRAFT_1875	putative protein conserved in bacteria	IMG	2	7	6	7
HL-46	EI34DRAFT_1876	"tRNA(Ile)-lysidine synthetase, N-terminal domain"	IMG	0	0	0	1
HL-46	EI34DRAFT_1883	seryl-tRNA synthetase (EC 6.1.1.11)	IMG	0	1	0	0
HL-46	EI34DRAFT_1887	TonB-dependent heme/hemoglobin receptor family protein/TonB-dependent hemoglobin/transferrin/lactofe	IMG	0	1	4	6
HL-46	EI34DRAFT_1888	hypothetical protein	IMG	4	7	5	2
HL-46	EI34DRAFT_1891	Zinc carboxypeptidase	IMG	0	1	0	0
HL-46	EI34DRAFT_1893	signal peptide peptidase A. Serine peptidase. MEROPS family S49	IMG	0	0	1	0
HL-46	EI34DRAFT_1910	trigger factor	IMG	0	1	2	3
HL-46	EI34DRAFT_1911	Asp-tRNAAsn/Glu-tRNAGln amidotransferase A subunit and related amidases	IMG	0	0	0	1
HL-46	EI34DRAFT_1912	ATP-dependent Clp protease proteolytic subunit ClpP (EC 3.4.21.92)	IMG	0	0	2	0
HL-46	EI34DRAFT_1923	putative protein conserved in bacteria	IMG	2	2	2	2
HL-46	EI34DRAFT_1927	UDP-glucose dehydrogenase	IMG	2	2	1	4
HL-46	EI34DRAFT_1930	putative protein conserved in bacteria	IMG	0	0	1	0
HL-46	EI34DRAFT_1932	"Glycosyltransferases, probably involved in cell wall biogenesis"	IMG	0	0	0	1
HL-46	EI34DRAFT_1939	TonB-dependent siderophore receptor	IMG	0	0	2	1
HL-46	EI34DRAFT_1943	"ABC-type transport system involved in resistance to organic solvents, periplasmic component"	IMG	0	0	1	0
HL-46	EI34DRAFT_1944	"ABC-type uncharacterized transport system, auxiliary component"	IMG	0	0	1	1
HL-46	EI34DRAFT_1954	aspartyl/glutamyl-tRNA(Asn/Gln) amidotransferase subunit A (EC 6.3.5.-)	IMG	1	2	2	2
HL-46	EI34DRAFT_1961	Multidrug resistance efflux pump	IMG	0	1	2	3
HL-46	EI34DRAFT_1962	ABC-type bacteriocin/lantibiotic exporter	IMG	0	0	1	0
HL-46	EI34DRAFT_1967	Protein of unknown function (DUF1499)	IMG	0	2	0	1
HL-46	EI34DRAFT_1968	Cytochrome c2	IMG	4	9	9	8
HL-46	EI34DRAFT_1976	"Photosynthetic reaction centre, H-chain N-terminal region/PRC-barrel domain"	IMG	6	5	11	8
HL-46	EI34DRAFT_1981	ferredoxin protochlorophyllide reductase subunit B (EC 1.3.7.7)	IMG	0	0	1	1
HL-46	EI34DRAFT_1985	transcriptional regulator PpsR	IMG	0	0	1	0
HL-46	EI34DRAFT_1991	photosynthetic reaction center M subunit	IMG	1	2	3	3
HL-46	EI34DRAFT_1998	2-desacetyl-2-hydroxyethyl bacteriochlorophyllide A dehydrogenase	IMG	0	1	0	0
HL-46	EI34DRAFT_2005	hypothetical protein	IMG	0	0	1	0
HL-46	EI34DRAFT_2008	protoporphyrin IX magnesium-chelatase (EC 6.6.1.1)	IMG	0	0	0	1
HL-46	EI34DRAFT_2011	"ABC-type Fe3+ transport system, periplasmic component"	IMG	1	0	3	0
HL-46	EI34DRAFT_2012	Flavodoxin reductases (ferredoxin-NADPH reductases) family 1	IMG	1	0	0	0
HL-46	EI34DRAFT_2014	Dehydrogenases with different specificities (related to short-chain alcohol dehydrogenases)	IMG	0	1	1	0
HL-46	EI34DRAFT_2017	"Outer membrane receptor proteins, mostly Fe transport"	IMG	17	17	17	23
HL-46	EI34DRAFT_2018	hypothetical protein	IMG	13	13	14	13
HL-46	EI34DRAFT_2023	"type IV secretion/conjugal transfer ATPase, VirB4 family"	IMG	0	0	2	0
HL-46	EI34DRAFT_2025	"Type IV secretory pathway, VirB9 components"	IMG	1	1	2	0
HL-46	EI34DRAFT_2028	polyphosphate kinase 1	IMG	1	0	0	1
HL-46	EI34DRAFT_2039	protein of unknown function	IMG	0	1	2	0
HL-46	EI34DRAFT_2040	NADPH:quinone reductase and related Zn-dependent oxidoreductases	IMG	1	0	1	2
HL-46	EI34DRAFT_2042	hypothetical protein	IMG	0	1	1	0
HL-46	EI34DRAFT_2052	hypothetical protein	IMG	0	0	0	1
HL-46	EI34DRAFT_2073	SSU ribosomal protein S15P	IMG	0	1	0	0
HL-46	EI34DRAFT_2074	polyribonucleotide nucleotidyltransferase	IMG	6	4	8	6
HL-46	EI34DRAFT_2078	putative protein conserved in bacteria	IMG	0	1	2	0
HL-46	EI34DRAFT_2088	Multidrug resistance efflux pump	IMG	1	0	0	1
HL-46	EI34DRAFT_2091	Imidazolonepropionase and related amidohydrolases	IMG	0	0	1	1
HL-46	EI34DRAFT_2109	Cell division and transport-associated protein TolQ (TC 2.C.1.2.1)	IMG	0	0	0	1
HL-46	EI34DRAFT_2113	peptidoglycan-associated lipoprotein	IMG	0	0	2	0
HL-46	EI34DRAFT_2133	3'-5' exonuclease	IMG	0	0	1	1
HL-46	EI34DRAFT_2135	putative protein conserved in bacteria	IMG	0	0	0	1
HL-46	EI34DRAFT_2142	3-oxoacyl-[acyl-carrier-protein] reductase (EC 1.1.1.100)	IMG	0	0	0	1
HL-46	EI34DRAFT_2147	5-oxoprolinase (ATP-hydrolysing) (EC 3.5.2.9)	IMG	0	2	1	0
HL-46	EI34DRAFT_2162	glucokinase (EC 2.7.1.2)	IMG	1	1	1	0
HL-46	EI34DRAFT_2163	Peptidase S46	IMG	1	2	1	5
HL-46	EI34DRAFT_2165	hypothetical protein	IMG	5	3	3	3
HL-46	EI34DRAFT_2168	putative protein conserved in bacteria	IMG	0	0	1	2
HL-46	EI34DRAFT_2170	hypothetical protein	IMG	2	4	3	1
HL-46	EI34DRAFT_2172	"putative protein, possibly involved in utilization of glycolate and propanediol"	IMG	0	0	1	0
HL-46	EI34DRAFT_2173	hypothetical protein	IMG	0	1	0	0
HL-46	EI34DRAFT_2184	copper-(or silver)-translocating P-type ATPase/heavy metal-(Cd/Co/Hg/Pb/Zn)-translocating P-type ATP	IMG	0	1	0	0
HL-46	EI34DRAFT_2193	acetyl-coenzyme A synthetase (EC 6.2.1.1)	IMG	2	2	1	0
HL-46	EI34DRAFT_2197	putative Zn-dependent peptidases	IMG	0	4	3	6
HL-46	EI34DRAFT_2198	Protein related to penicillin acylase	IMG	0	0	1	0
HL-46	EI34DRAFT_2199	ATP-dependent chaperone ClpB	IMG	0	2	0	2
HL-46	EI34DRAFT_2200	TonB-dependent Receptor Plug Domain/TonB dependent receptor	IMG	34	49	60	66
HL-46	EI34DRAFT_2202	acetyl-CoA acetyltransferases	IMG	0	1	1	1
HL-46	EI34DRAFT_2203	Dehydrogenases with different specificities (related to short-chain alcohol dehydrogenases)	IMG	4	4	6	5
HL-46	EI34DRAFT_2211	Type IV pili component	IMG	2	2	0	1
HL-46	EI34DRAFT_2213	Flp pilus assembly protein CpaB	IMG	0	0	0	1
HL-46	EI34DRAFT_2215	Lysophospholipase	IMG	0	2	0	0
HL-46	EI34DRAFT_2216	Glycine/D-amino acid oxidases (deaminating)	IMG	0	0	1	0
HL-46	EI34DRAFT_2217	protein of unknown function	IMG	2	2	2	4
HL-46	EI34DRAFT_2220	4-hydroxy-3-methylbut-2-enyl diphosphate reductase (EC 1.17.1.2)	IMG	1	1	0	0
HL-46	EI34DRAFT_2238	hypothetical protein	IMG	0	0	0	1
HL-46	EI34DRAFT_2239	putative protein with a C-terminal OMP (outer membrane protein) domain	IMG	2	8	6	7
HL-46	EI34DRAFT_2241	L-glutamine synthetase (EC 6.3.1.2)	IMG	0	1	1	2
HL-46	EI34DRAFT_2242	nitrogen regulatory protein P-II family	IMG	1	1	1	2
HL-46	EI34DRAFT_2245	Leucyl aminopeptidase	IMG	0	0	0	1
HL-46	EI34DRAFT_2251	pterin-4-alpha-carbinolamine dehydratase (EC 4.2.1.96)	IMG	1	0	0	0
HL-46	EI34DRAFT_2253	Dipeptidyl aminopeptidases/acylaminoacyl-peptidases	IMG	1	4	1	1
HL-46	EI34DRAFT_2271	D-alanine--D-alanine ligase	IMG	0	0	0	1
HL-46	EI34DRAFT_2273	cell division protein FtsA	IMG	0	0	1	0
HL-46	EI34DRAFT_2274	cell division protein FtsZ	IMG	1	1	4	1
HL-46	EI34DRAFT_2281	Outer membrane cobalamin receptor protein	IMG	4	6	15	14
HL-46	EI34DRAFT_2292	Rhodanese-related sulfurtransferase	IMG	0	0	1	0
HL-46	EI34DRAFT_2296	3-hydroxypropionyl-CoA synthetase (EC 6.2.1.36)/3-hydroxypropionyl-CoA dehydratase (EC 4.2.1.116)/ac	IMG	0	3	1	4
HL-46	EI34DRAFT_2297	malonyl-coenzyme A reductase (NADP) (EC 1.2.1.75)/malonate semialdehyde reductase (EC 1.1.1.298)	IMG	1	2	1	2
HL-46	EI34DRAFT_2298	"acetyl-CoA carboxylase, carboxyl transferase, alpha subunit"	IMG	0	0	1	0
HL-46	EI34DRAFT_2299	Acyl-CoA dehydrogenases	IMG	1	1	0	0
HL-46	EI34DRAFT_2300	Acyl-CoA dehydrogenases	IMG	0	1	1	2
HL-46	EI34DRAFT_2302	Hemolysins and related proteins containing CBS domains	IMG	1	0	1	0
HL-46	EI34DRAFT_2304	Calcineurin-like phosphoesterase	IMG	0	0	0	2
HL-46	EI34DRAFT_2305	"Zn-dependent hydrolases, including glyoxylases"	IMG	0	1	1	0
HL-46	EI34DRAFT_2309	TonB-dependent receptor	IMG	2	0	1	5
HL-46	EI34DRAFT_2318	D-3-phosphoglycerate dehydrogenase (EC 1.1.1.95)	IMG	0	0	2	2
HL-46	EI34DRAFT_2323	Adenylosuccinate synthetase (EC 6.3.4.4)	IMG	0	0	0	1
HL-46	EI34DRAFT_2327	diaminopimelate decarboxylase (EC 4.1.1.20)	IMG	0	1	0	0
HL-46	EI34DRAFT_2332	TonB-dependent Receptor Plug Domain	IMG	0	1	0	0
HL-46	EI34DRAFT_2347	"Alcohol dehydrogenase, class IV"	IMG	4	3	3	7
HL-46	EI34DRAFT_2348	NAD-dependent aldehyde dehydrogenases	IMG	1	3	1	0
HL-46	EI34DRAFT_2350	hypothetical protein	IMG	1	1	2	3
HL-46	EI34DRAFT_2355	putative protein conserved in bacteria	IMG	0	0	0	1
HL-46	EI34DRAFT_2359	putative P-loop-containing kinase	IMG	0	0	0	1
HL-46	EI34DRAFT_2363	phosphoenolpyruvate carboxykinase (ATP)	IMG	3	0	2	0
HL-46	EI34DRAFT_2364	hypothetical protein	IMG	1	2	2	3
HL-46	EI34DRAFT_2365	cyclic nucleotide-regulated FAD-dependent pyridine nucleotide-disulphide oxidoreductase	IMG	0	0	1	0
HL-46	EI34DRAFT_2367	protein of unknown function containing DUF3597 domain	IMG	2	2	1	2
HL-46	EI34DRAFT_2376	DNA topoisomerase IV subunit A (EC 5.99.1.3)	IMG	0	0	1	0
HL-46	EI34DRAFT_2377	hypothetical protein	IMG	2	2	4	2
HL-46	EI34DRAFT_2380	putative protein conserved in bacteria	IMG	0	0	1	0
HL-46	EI34DRAFT_2391	NAD/NADP transhydrogenase alpha subunit	IMG	0	0	1	0
HL-46	EI34DRAFT_2395	Tetratricopeptide repeat	IMG	1	2	2	1
HL-46	EI34DRAFT_2396	parallel beta-helix repeat-containing protein	IMG	0	0	1	0
HL-46	EI34DRAFT_2400	"deoxyguanosinetriphosphate triphosphohydrolase, putative"	IMG	0	0	1	0
HL-46	EI34DRAFT_2403	Acyl-CoA synthetases (AMP-forming)/AMP-acid ligases II	IMG	0	0	2	0
HL-46	EI34DRAFT_2410	diguanylate cyclase/phosphodiesterase with PAS/PAC sensor(s)	IMG	0	0	1	1
HL-46	EI34DRAFT_2413	"Outer membrane receptor proteins, mostly Fe transport"	IMG	1	2	1	2
HL-46	EI34DRAFT_2416	phosphoribosylaminoimidazole-succinocarboxamide synthase (EC 6.3.2.6)	IMG	0	0	0	1
HL-46	EI34DRAFT_2419	Ribonuclease E/G family	IMG	0	1	0	0
HL-46	EI34DRAFT_2427	Outer membrane protein and related peptidoglycan-associated (lipo)proteins	IMG	1	2	5	3
HL-46	EI34DRAFT_2429	Universal stress protein family	IMG	0	2	2	1
HL-46	EI34DRAFT_2430	Acyl-CoA thioesterase	IMG	0	0	0	1
HL-46	EI34DRAFT_2433	vacuolar-type H(+)-translocating pyrophosphatase	IMG	0	0	2	1
HL-46	EI34DRAFT_2447	cobaltochelatase CobS subunit (EC 6.6.1.2)	IMG	2	5	1	2
HL-46	EI34DRAFT_2476	LSU ribosomal protein L21P	IMG	1	2	2	2
HL-46	EI34DRAFT_2486	putative hydrolases or acyltransferases (alpha/beta hydrolase superfamily)	IMG	0	0	1	0
HL-46	EI34DRAFT_2496	hypothetical protein	IMG	0	0	1	0
HL-46	EI34DRAFT_2510	TonB-dependent Receptor Plug Domain/TonB dependent receptor	IMG	0	1	0	1
HL-46	EI34DRAFT_2511	peptidyl-dipeptidase Dcp (EC 3.4.15.5). Metallo peptidase. MEROPS family M03A	IMG	1	3	5	1
HL-46	EI34DRAFT_2514	"lysyl-tRNA synthetase, class I (EC 6.1.1.6)"	IMG	0	1	0	0
HL-46	EI34DRAFT_2519	"ATP-binding cassette protein, ChvD family"	IMG	0	1	0	0
HL-46	EI34DRAFT_2522	Chemotaxis response regulator containing a CheY-like receiver domain and a methylesterase domain	IMG	0	0	0	1
HL-46	EI34DRAFT_2524	putative transcriptional regulators	IMG	0	0	0	1
HL-46	EI34DRAFT_2526	Carbonic anhydrase	IMG	0	0	0	1
HL-46	EI34DRAFT_2532	branched-chain alpha-keto acid dehydrogenase E1 component (EC 1.2.4.4)	IMG	1	1	1	0
HL-46	EI34DRAFT_2540	hypothetical protein	IMG	0	0	1	0
HL-46	EI34DRAFT_2541	transketolase (EC 2.2.1.1)	IMG	0	0	1	1
HL-46	EI34DRAFT_2542	glyceraldehyde-3-phosphate dehydrogenase (NAD+) (EC 1.2.1.12)	IMG	0	1	3	1
HL-46	EI34DRAFT_2543	phosphoglycerate kinase (EC 2.7.2.3)	IMG	3	2	2	2
HL-46	EI34DRAFT_2546	fructose-bisphosphate aldolase (EC 4.1.2.13)	IMG	0	0	0	1
HL-46	EI34DRAFT_2556	isocitrate lyase (EC 4.1.3.1)	IMG	0	1	1	1
HL-46	EI34DRAFT_2569	putative DNA modification/repair radical SAM protein	IMG	0	0	0	1
HL-46	EI34DRAFT_2570	probable DNA metabolism protein	IMG	0	0	0	1
HL-46	EI34DRAFT_2573	"two component transcriptional regulator, winged helix family"	IMG	1	1	1	1
HL-46	EI34DRAFT_2575	"phosphate ABC transporter ATP-binding protein, PhoT family (TC 3.A.1.7.1)"	IMG	0	1	0	1
HL-46	EI34DRAFT_2583	A nuclease family of the HNH/ENDO VII superfamily with conserved AHH	IMG	1	1	0	1
HL-46	EI34DRAFT_2590	protein of unknown function	IMG	0	0	1	1
HL-46	EI34DRAFT_2591	ketol-acid reductoisomerase (EC 1.1.1.86)	IMG	1	1	1	1
HL-46	EI34DRAFT_2599	phosphoribosylformylglycinamidine synthase subunit II (EC 6.3.5.3)	IMG	0	1	0	0
HL-46	EI34DRAFT_2602	Exodeoxyribonuclease VII small subunit (EC 3.1.11.6)	IMG	0	1	0	1
HL-46	EI34DRAFT_2605	Peptidyl-prolyl cis-trans isomerase (rotamase) - cyclophilin family	IMG	0	1	0	0
HL-46	EI34DRAFT_2609	Outer membrane protein beta-barrel domain	IMG	0	0	2	0
HL-46	EI34DRAFT_2612	Chorismate mutase	IMG	0	1	1	1
HL-46	EI34DRAFT_2618	serine hydroxymethyltransferase (EC 2.1.2.1)	IMG	0	0	0	1
HL-46	EI34DRAFT_2628	carbamoyl-phosphate synthase large subunit	IMG	0	0	0	2
HL-46	EI34DRAFT_2629	transcription elongation factor GreA	IMG	1	1	1	2
HL-46	EI34DRAFT_2632	hypothetical protein	IMG	2	4	4	3
HL-46	EI34DRAFT_2635	hypothetical protein	IMG	4	5	3	6
HL-46	EI34DRAFT_2636	enolase (EC 4.2.1.11)	IMG	0	0	0	1
HL-46	EI34DRAFT_2649	Short-chain dehydrogenases of various substrate specificities	IMG	0	0	1	1
HL-46	EI34DRAFT_2651	LSU ribosomal protein L25P	IMG	0	1	1	1
HL-46	EI34DRAFT_2659	pyruvate phosphate dikinase (EC 2.7.9.1)	IMG	0	0	0	1
HL-46	EI34DRAFT_2679	MoxR-like ATPases	IMG	0	0	0	2
HL-46	EI34DRAFT_2683	"amino acid/amide ABC transporter substrate-binding protein, HAAT family (TC 3.A.1.4.-)"	IMG	3	1	1	4
HL-46	EI34DRAFT_2690	"non-canonical purine NTP pyrophosphatase, RdgB/HAM1 family"	IMG	1	0	0	0
HL-46	EI34DRAFT_2693	Molecular chaperone GrpE (heat shock protein)	IMG	0	0	1	1
HL-46	EI34DRAFT_2696	putative protein conserved in bacteria	IMG	0	0	1	0
HL-46	EI34DRAFT_2697	chaperone protein DnaK	IMG	2	2	4	2
HL-46	EI34DRAFT_2705	alanine racemase	IMG	0	0	0	1
HL-46	EI34DRAFT_2706	polyhydroxyalkanoate synthesis repressor PhaR	IMG	0	0	1	1
HL-46	EI34DRAFT_2708	Peptidase family M28	IMG	0	0	0	1
HL-46	EI34DRAFT_2709	RNAse R (EC 3.1.-.-)	IMG	1	1	0	0
HL-46	EI34DRAFT_2714	dihydrolipoamide dehydrogenase (EC 1.8.1.4)	IMG	0	0	1	1
HL-46	EI34DRAFT_2715	Methylase involved in ubiquinone/menaquinone biosynthesis	IMG	0	0	1	0
HL-46	EI34DRAFT_2718	hypothetical protein	IMG	0	1	0	1
HL-46	EI34DRAFT_2719	conserved repeat domain	IMG	0	0	1	0
HL-46	EI34DRAFT_2724	hypothetical protein	IMG	1	0	0	0
HL-46	EI34DRAFT_2726	hypothetical protein	IMG	0	0	0	1
HL-46	EI34DRAFT_2733	methionyl-tRNA synthetase (EC 6.1.1.10)	IMG	0	1	0	0
HL-46	EI34DRAFT_2740	"two component, sigma54 specific, transcriptional regulator, Fis family"	IMG	0	1	1	0
HL-46	EI34DRAFT_2743	"signal transduction histidine kinase, nitrogen specific, NtrB (EC 2.7.13.3)"	IMG	1	0	0	0
HL-46	EI34DRAFT_2745	"2-C-methyl-D-erythritol 2,4-cyclodiphosphate synthase (EC 4.6.1.12)"	IMG	1	0	0	0
HL-46	EI34DRAFT_2751	hypothetical protein	IMG	5	11	10	13
HL-46	EI34DRAFT_2757	Flp pilus assembly protein TadG	IMG	0	0	0	1
HL-46	EI34DRAFT_2760	"Pyruvate/2-oxoglutarate dehydrogenase complex, dehydrogenase (E1) component, eukaryotic type, beta s"	IMG	1	1	2	1
HL-46	EI34DRAFT_2761	"pyruvate dehydrogenase E1 component, alpha subunit"	IMG	1	2	1	1
HL-46	EI34DRAFT_2773	SurA N-terminal domain/PPIC-type PPIASE domain	IMG	0	0	1	0
HL-46	EI34DRAFT_2781	SOS regulatory protein LexA	IMG	0	0	1	0
HL-46	EI34DRAFT_2783	glutamyl-tRNA synthetase (EC 6.1.1.17)	IMG	1	3	0	0
HL-46	EI34DRAFT_2784	citrate synthase (EC 2.3.3.1)	IMG	2	1	1	3
HL-46	EI34DRAFT_2811	NADH dehydrogenase subunit D (EC 1.6.5.3)	IMG	0	0	1	1
HL-46	EI34DRAFT_2812	NADH dehydrogenase subunit C (EC 1.6.5.3)	IMG	0	1	0	0
HL-46	EI34DRAFT_2815	NAD-dependent aldehyde dehydrogenases	IMG	0	0	1	0
HL-46	EI34DRAFT_2816	acetyl-CoA acetyltransferases	IMG	1	1	1	2
HL-46	EI34DRAFT_2822	bacterial peptide chain release factor 2 (bRF-2)	IMG	0	0	1	0
HL-46	EI34DRAFT_2830	D-alanine-D-alanine ligase and related ATP-grasp enzymes	IMG	1	0	0	0
HL-46	EI34DRAFT_2843	"polysaccharide chain length determinant protein, PEP-CTERM locus subfamily"	IMG	0	0	0	2
HL-46	EI34DRAFT_2849	hypothetical protein	IMG	0	0	0	1
HL-46	EI34DRAFT_2861	"molybdenum cofactor biosynthesis protein B, proteobacterial"	IMG	0	1	0	1
HL-46	EI34DRAFT_2867	Protein of unknown function (DUF1330)	IMG	0	0	0	1
HL-46	EI34DRAFT_2869	Acyl-CoA synthetases (AMP-forming)/AMP-acid ligases II	IMG	0	0	2	0
HL-46	EI34DRAFT_2875	"TraG-like protein, N-terminal region"	IMG	1	0	0	0
HL-46	EI34DRAFT_2876	Transposase and inactivated derivatives	IMG	1	2	0	1
HL-46	EI34DRAFT_2886	DNA repair proteins	IMG	0	0	1	0
HL-46	EI34DRAFT_2895	"GDP-mannose 4,6-dehydratase"	IMG	0	1	0	0
HL-46	EI34DRAFT_2904	adenylylsulfate kinase (EC 2.7.1.25)/sulfate adenylyltransferase subunit 1 (EC 2.7.7.4)	IMG	0	1	0	1
HL-46	EI34DRAFT_2906	"3'(2'),5'-bisphosphate nucleotidase (EC 3.1.3.7)"	IMG	0	0	1	0
HL-46	EI34DRAFT_2908	Glycosyltransferase	IMG	1	1	1	0
HL-46	EI34DRAFT_2922	Periplasmic protein involved in polysaccharide export	IMG	1	3	2	2
HL-46	EI34DRAFT_2923	putative protein involved in exopolysaccharide biosynthesis	IMG	2	2	0	3
HL-46	EI34DRAFT_2924	hypothetical protein	IMG	0	0	0	1
HL-46	EI34DRAFT_2930	"P pilus assembly protein, porin PapC"	IMG	0	0	0	1
HL-46	EI34DRAFT_2939	conserved repeat domain	IMG	0	1	2	2
HL-46	EI34DRAFT_2941	hypothetical protein	IMG	0	1	0	0
HL-46	EI34DRAFT_3022	hypothetical protein	IMG	0	0	0	1
HL-46	EI34DRAFT_3029	putative transcriptional regulators	IMG	0	1	0	0
HL-46	EI34DRAFT_3046	Disulfide bond isomerase protein N-terminus/Thioredoxin-like domain	IMG	1	0	0	0
HL-46	EI34DRAFT_3047	Type IV conjugative transfer system lipoprotein (TraV)	IMG	0	0	1	0
HL-46	EI34DRAFT_3057	Type-1V conjugative transfer system mating pair stabilisation	IMG	0	0	0	1
HL-48	CY41DRAFT_0013	"3'(2'),5'-bisphosphate nucleotidase"	IMG	0	0	0	1
HL-48	CY41DRAFT_0024	capsule polysaccharide export protein	IMG	1	0	0	0
HL-48	CY41DRAFT_0026	"transposase, IS30 family"	IMG	0	1	1	0
HL-48	CY41DRAFT_0077	glutamate dehydrogenase (NAD)	IMG	0	0	1	0
HL-48	CY41DRAFT_0088	ribosome biogenesis GTP-binding protein YlqF	IMG	1	0	0	0
HL-48	CY41DRAFT_0094	diaminohydroxyphosphoribosylaminopyrimidine deaminase	IMG	1	0	0	0
HL-48	CY41DRAFT_0122	serine/threonine protein kinase	IMG	0	1	0	1
HL-48	CY41DRAFT_0124	predicted ATPase	IMG	1	0	0	0
HL-48	CY41DRAFT_0139	hypothetical protein	IMG	1	0	0	0
HL-48	CY41DRAFT_0164	malate dehydrogenase	IMG	0	0	1	0
HL-48	CY41DRAFT_0175	outer membrane protein (porin)	IMG	1	1	5	4
HL-48	CY41DRAFT_0188	"type I secretion outer membrane protein, TolC family"	IMG	0	0	0	1
HL-48	CY41DRAFT_0192	membrane-fusion protein	IMG	1	1	0	0
HL-48	CY41DRAFT_0196	methyl-accepting chemotaxis protein	IMG	0	0	0	1
HL-48	CY41DRAFT_0241	glucose-6-phosphate isomerase	IMG	0	1	0	0
HL-48	CY41DRAFT_0286	conserved protein of unknown function BmrU	IMG	0	0	1	0
HL-48	CY41DRAFT_0288	cold-shock DNA-binding protein family	IMG	0	0	0	1
HL-48	CY41DRAFT_0291	hypothetical protein	IMG	1	0	0	0
HL-48	CY41DRAFT_0404	filamentous hemagglutinin family N-terminal domain	IMG	1	1	0	0
HL-48	CY41DRAFT_0416	"DNA helicase, Rad3"	IMG	3	2	6	1
HL-48	CY41DRAFT_0424	RNAse III	IMG	1	0	0	0
HL-48	CY41DRAFT_0433	MazG family protein	IMG	0	1	0	0
HL-48	CY41DRAFT_0459	"esterase, PHB depolymerase family"	IMG	1	0	0	1
HL-48	CY41DRAFT_0466	PAS domain S-box/diguanylate cyclase (GGDEF) domain-containing protein	IMG	0	0	1	0
HL-48	CY41DRAFT_0528	"carbohydrate ABC transporter substrate-binding protein, CUT1 family"	IMG	1	0	0	0
HL-48	CY41DRAFT_0536	betaine aldehyde dehydrogenase	IMG	0	1	1	0
HL-48	CY41DRAFT_0547	"iron (metal) dependent repressor, DtxR family"	IMG	0	0	1	0
HL-48	CY41DRAFT_0570	chaperonin GroL	IMG	6	3	7	15
HL-48	CY41DRAFT_0579	succinate semialdehyde dehydrogenase	IMG	0	1	1	0
HL-48	CY41DRAFT_0599	hypothetical protein	IMG	1	0	0	0
HL-48	CY41DRAFT_0600	arsenite-activated ATPase ArsA	IMG	0	0	1	0
HL-48	CY41DRAFT_0616	DNA gyrase subunit A	IMG	0	0	1	0
HL-48	CY41DRAFT_0617	phosphoserine aminotransferase apoenzyme	IMG	0	0	1	0
HL-48	CY41DRAFT_0653	"3-oxoacid CoA-transferase, B subunit"	IMG	1	0	0	0
HL-48	CY41DRAFT_0678	"fumarase, class I, homodimeric"	IMG	0	1	0	0
HL-48	CY41DRAFT_0706	carbonic anhydrase	IMG	0	0	0	1
HL-48	CY41DRAFT_0715	Fe2+/Zn2+ uptake regulation protein	IMG	1	0	0	0
HL-48	CY41DRAFT_0730	Pyridoxamine 5'-phosphate oxidase	IMG	1	1	0	0
HL-48	CY41DRAFT_0741	choline/carnitine/betaine transport	IMG	0	1	0	0
HL-48	CY41DRAFT_0749	hypothetical protein	IMG	0	1	0	0
HL-48	CY41DRAFT_0762	RNase HI	IMG	1	0	0	0
HL-48	CY41DRAFT_0775	serine/threonine protein kinase	IMG	1	0	0	0
HL-48	CY41DRAFT_0784	glutaminyl-tRNA synthetase	IMG	0	0	1	0
HL-48	CY41DRAFT_0789	ATP-dependent proteinase	IMG	0	0	1	0
HL-48	CY41DRAFT_0804	outer membrane protein/peptidoglycan-associated (lipo)protein	IMG	4	4	4	5
HL-48	CY41DRAFT_0805	Protein of unknown function (DUF2489)	IMG	0	0	1	0
HL-48	CY41DRAFT_0812	"cytochrome c oxidase, subunit I"	IMG	0	0	0	1
HL-48	CY41DRAFT_0818	"xanthine dehydrogenase, small subunit"	IMG	0	1	0	0
HL-48	CY41DRAFT_0841	Protein of unknown function (DUF2789)	IMG	0	0	0	1
HL-48	CY41DRAFT_0849	aconitase	IMG	1	0	0	0
HL-48	CY41DRAFT_0909	3-isopropylmalate dehydrogenase	IMG	0	1	0	1
HL-48	CY41DRAFT_0932	leucyl-tRNA synthetase	IMG	0	0	1	0
HL-48	CY41DRAFT_0936	TPR repeat/Peptidase_C39 like family	IMG	0	1	0	0
HL-48	CY41DRAFT_0938	"NADH:ubiquinone oxidoreductase, Na(+)-translocating, F subunit"	IMG	2	1	0	0
HL-48	CY41DRAFT_0944	"glyceraldehyde-3-phosphate dehydrogenase, type I"	IMG	1	1	0	1
HL-48	CY41DRAFT_0947	hypothetical protein	IMG	3	5	9	4
HL-48	CY41DRAFT_0952	poly(3-hydroxyalkanoate) synthetase	IMG	1	0	0	0
HL-48	CY41DRAFT_0970	polyprenyl p-hydroxybenzoate/phenylacrylic acid decarboxylase	IMG	1	0	1	0
HL-48	CY41DRAFT_0973	"ABC-type dipeptide transport system, periplasmic component"	IMG	0	0	0	1
HL-48	CY41DRAFT_0989	"putative translation initiation inhibitor, yjgF family"	IMG	0	0	1	0
HL-48	CY41DRAFT_1024	hypothetical protein	IMG	1	0	0	0
HL-48	CY41DRAFT_1066	transcriptional regulator	IMG	0	0	1	0
HL-48	CY41DRAFT_1078	"carbohydrate ABC transporter substrate-binding protein, CUT1 family"	IMG	1	0	0	1
HL-48	CY41DRAFT_1085	pyruvate kinase	IMG	0	0	0	1
HL-48	CY41DRAFT_1091	glucose-6-phosphate isomerase	IMG	1	0	0	0
HL-48	CY41DRAFT_1105	delta-1-pyrroline-5-carboxylate dehydrogenase ;L-proline dehydrogenase	IMG	0	1	0	0
HL-48	CY41DRAFT_1121	"Protein of unknown function, DUF393"	IMG	0	1	0	1
HL-48	CY41DRAFT_1134	hypothetical protein	IMG	1	0	0	0
HL-48	CY41DRAFT_1144	acyl-CoA dehydrogenase	IMG	0	0	0	1
HL-48	CY41DRAFT_1164	ATP-dependent helicase HrpA	IMG	0	1	0	0
HL-48	CY41DRAFT_1228	sulfate/thiosulfate-binding protein	IMG	0	0	1	0
HL-48	CY41DRAFT_1236	hypothetical protein	IMG	0	0	0	1
HL-48	CY41DRAFT_1240	hypothetical protein	IMG	0	1	0	0
HL-48	CY41DRAFT_1285	"poly(R)-hydroxyalkanoic acid synthase, class I"	IMG	0	1	0	0
HL-48	CY41DRAFT_1286	phasin family protein	IMG	2	2	0	2
HL-48	CY41DRAFT_1325	succinyl-CoA synthetase (ADP-forming) alpha subunit	IMG	1	0	0	0
HL-48	CY41DRAFT_1326	succinyl-CoA synthetase (ADP-forming) beta subunit	IMG	0	0	1	0
HL-48	CY41DRAFT_1340	hypothetical protein	IMG	0	1	0	0
HL-48	CY41DRAFT_1350	hypothetical protein	IMG	0	1	0	0
HL-48	CY41DRAFT_1353	catalase	IMG	1	0	0	0
HL-48	CY41DRAFT_1356	hypothetical protein	IMG	0	1	0	0
HL-48	CY41DRAFT_1364	fructosamine-3-kinase	IMG	0	0	1	0
HL-48	CY41DRAFT_1370	"haloacid dehalogenase superfamily protein, subfamily IA, variant 3 with third motif having DD or ED"	IMG	0	1	0	0
HL-48	CY41DRAFT_1371	ATPase component of ABC-type sugar transporter	IMG	1	4	0	0
HL-48	CY41DRAFT_1380	"peroxiredoxin, OsmC subfamily"	IMG	0	0	1	0
HL-48	CY41DRAFT_1387	"tripartite ATP-independent periplasmic transporter solute receptor, DctP family"	IMG	0	1	1	0
HL-48	CY41DRAFT_1404	Lauroyl/myristoyl acyltransferase	IMG	0	1	0	0
HL-48	CY41DRAFT_1413	glycosyltransferase	IMG	1	0	0	0
HL-48	CY41DRAFT_1432	short-chain alcohol dehydrogenase	IMG	0	1	0	0
HL-48	CY41DRAFT_1455	phosphopentomutase	IMG	0	0	0	1
HL-48	CY41DRAFT_1460	hypothetical protein	IMG	0	0	0	2
HL-48	CY41DRAFT_1479	response regulator with putative antiterminator output domain	IMG	0	0	0	1
HL-48	CY41DRAFT_1506	"glycine/D-amino acid oxidase, deaminating"	IMG	0	0	1	0
HL-48	CY41DRAFT_1512	siderophore-interacting protein	IMG	0	0	0	1
HL-48	CY41DRAFT_1515	hypothetical protein	IMG	0	0	0	1
HL-48	CY41DRAFT_1539	siderophore synthetase component	IMG	1	0	1	0
HL-48	CY41DRAFT_1547	TonB-dependent siderophore receptor	IMG	0	1	0	0
HL-48	CY41DRAFT_1549	PAS domain S-box/diguanylate cyclase (GGDEF) domain-containing protein	IMG	1	0	0	0
HL-48	CY41DRAFT_1554	Glycosyltransferase like family 2	IMG	0	1	0	0
HL-48	CY41DRAFT_1583	transcriptional regulator	IMG	0	1	0	0
HL-48	CY41DRAFT_1591	"ABC-type proline/glycine betaine transport system, periplasmic component"	IMG	1	0	0	0
HL-48	CY41DRAFT_1596	protein of unknown function containing DUF4168 domain	IMG	1	0	0	0
HL-48	CY41DRAFT_1620	aminoglycoside phosphotransferase	IMG	0	0	1	0
HL-48	CY41DRAFT_1716	NAD-dependent aldehyde dehydrogenase	IMG	0	1	0	0
HL-48	CY41DRAFT_1757	glutathione S-transferase	IMG	0	0	1	0
HL-48	CY41DRAFT_1862	"putative efflux protein, MATE family"	IMG	0	1	0	0
HL-48	CY41DRAFT_1871	"ABC-type uncharacterized transport system, periplasmic component"	IMG	0	1	0	0
HL-48	CY41DRAFT_1883	"ABC-type Fe3+ transport system, periplasmic component"	IMG	0	0	1	1
HL-48	CY41DRAFT_1892	ATP-dependent chaperone ClpB	IMG	0	0	1	0
HL-48	CY41DRAFT_1905	predicted transporter component	IMG	1	0	1	0
HL-48	CY41DRAFT_1921	prepilin-type N-terminal cleavage/methylation domain-containing protein	IMG	0	0	0	1
HL-48	CY41DRAFT_1928	Isoleucyl-tRNA synthetase	IMG	1	0	0	0
HL-48	CY41DRAFT_1944	flagellin/flagellar hook associated protein	IMG	5	6	7	10
HL-48	CY41DRAFT_1947	nucleotide sugar dehydrogenase	IMG	0	0	0	1
HL-48	CY41DRAFT_1975	NAD-dependent aldehyde dehydrogenase	IMG	1	0	0	0
HL-48	CY41DRAFT_1980	"tripartite ATP-independent periplasmic transporter solute receptor, DctP family"	IMG	1	1	0	0
HL-48	CY41DRAFT_2001	Alpha/beta hydrolase of unknown function (DUF900)	IMG	0	0	0	1
HL-48	CY41DRAFT_2016	transcriptional regulator	IMG	1	0	0	0
HL-48	CY41DRAFT_2031	"TRAP-type C4-dicarboxylate transport system, periplasmic component"	IMG	1	0	0	0
HL-48	CY41DRAFT_2054	transcriptional regulator	IMG	0	1	0	0
HL-48	CY41DRAFT_2071	cytosine deaminase-like metal-dependent hydrolase	IMG	0	0	0	1
HL-48	CY41DRAFT_2123	"TRAP-type C4-dicarboxylate transport system, periplasmic component"	IMG	1	1	0	0
HL-48	CY41DRAFT_2127	"amino acid ABC transporter ATP-binding protein, PAAT family"	IMG	0	1	0	1
HL-48	CY41DRAFT_2142	PAS domain S-box/diguanylate cyclase (GGDEF) domain-containing protein	IMG	0	0	1	0
HL-48	CY41DRAFT_2153	catalase/peroxidase HPI	IMG	0	0	0	1
HL-48	CY41DRAFT_2154	"predicted oxidoreductase, aryl-alcohol dehydrogenase like protein"	IMG	0	0	1	0
HL-48	CY41DRAFT_2169	"ABC-type spermidine/putrescine transport system, permease component II"	IMG	0	1	0	0
HL-48	CY41DRAFT_2171	spermidine/putrescine-binding periplasmic protein	IMG	2	1	1	1
HL-48	CY41DRAFT_2180	Fe-S oxidoreductase	IMG	1	1	0	0
HL-48	CY41DRAFT_2181	NADH:flavin oxidoreductase	IMG	0	0	0	1
HL-48	CY41DRAFT_2199	hypothetical protein	IMG	1	1	1	1
HL-48	CY41DRAFT_2207	diguanylate cyclase (GGDEF) domain-containing protein	IMG	1	0	0	0
HL-48	CY41DRAFT_2216	predicted permease	IMG	0	0	0	1
HL-48	CY41DRAFT_2220	"pyruvate/2-oxoglutarate dehydrogenase complex, dihydrolipoamide dehydrogenase component"	IMG	0	0	1	0
HL-48	CY41DRAFT_2233	O-acetylhomoserine sulfhydrylase	IMG	0	0	1	2
HL-48	CY41DRAFT_2273	hypothetical protein	IMG	3	2	1	0
HL-48	CY41DRAFT_2304	"amino acid ABC transporter substrate-binding protein, PAAT family"	IMG	1	1	0	1
HL-48	CY41DRAFT_2325	malate synthase	IMG	0	1	0	2
HL-48	CY41DRAFT_2351	"alpha-hydroxyacid dehydrogenase, FMN-dependent L-lactate dehydrogenase"	IMG	0	1	0	0
HL-48	CY41DRAFT_2356	hypothetical protein	IMG	1	1	0	0
HL-48	CY41DRAFT_2365	"TRAP-type C4-dicarboxylate transport system, periplasmic component"	IMG	3	2	2	2
HL-48	CY41DRAFT_2380	site-specific recombinase XerC	IMG	0	1	0	0
HL-48	CY41DRAFT_2385	argininosuccinate lyase	IMG	0	0	0	1
HL-48	CY41DRAFT_2431	HipA-like protein	IMG	1	0	1	0
HL-48	CY41DRAFT_2447	"response regulator with CheY-like receiver, AAA-type ATPase, and DNA-binding domains"	IMG	0	0	0	1
HL-48	CY41DRAFT_2453	"glucosamine--fructose-6-phosphate aminotransferase, isomerizing"	IMG	2	0	1	0
HL-48	CY41DRAFT_2460	ATP synthase F1 subcomplex beta subunit	IMG	0	1	1	1
HL-48	CY41DRAFT_2463	ATP synthase F1 subcomplex delta subunit	IMG	0	0	0	1
HL-48	CY41DRAFT_2495	chromosomal replication initiator protein DnaA	IMG	0	0	0	1
HL-48	CY41DRAFT_2497	DNA replication and repair protein RecF	IMG	0	0	0	1
HL-48	CY41DRAFT_2498	DNA gyrase subunit B	IMG	1	1	1	0
HL-48	CY41DRAFT_2501	glycyl-tRNA synthetase alpha chain	IMG	1	0	0	0
HL-48	CY41DRAFT_2508	glycosyltransferase	IMG	0	0	1	0
HL-48	CY41DRAFT_2528	Rhodanese-related sulfurtransferase	IMG	0	1	0	0
HL-48	CY41DRAFT_2531	hypothetical protein	IMG	0	0	0	1
HL-48	CY41DRAFT_2548	transketolase	IMG	0	1	0	0
HL-48	CY41DRAFT_2550	NAD-dependent DNA ligase	IMG	0	1	0	0
HL-48	CY41DRAFT_2554	"TRAP transporter solute receptor, TAXI family"	IMG	1	2	1	1
HL-48	CY41DRAFT_2570	flagellar hook capping protein	IMG	1	0	0	0
HL-48	CY41DRAFT_2588	flagellar protein export ATPase FliI	IMG	0	1	0	0
HL-48	CY41DRAFT_2593	flagellar protein FlaG	IMG	0	1	0	0
HL-48	CY41DRAFT_2618	flagellar motor protein	IMG	0	0	0	1
HL-48	CY41DRAFT_2642	"DNA/RNA helicase, superfamily II, SNF2 family"	IMG	0	0	1	0
HL-48	CY41DRAFT_2652	"pantothenate kinase, type III"	IMG	0	0	0	2
HL-48	CY41DRAFT_2661	LSU ribosomal protein L10P	IMG	0	0	0	1
HL-48	CY41DRAFT_2665	SSU ribosomal protein S12P	IMG	1	1	1	1
HL-48	CY41DRAFT_2667	translation elongation factor 2 (EF-2/EF-G)	IMG	0	1	0	0
HL-48	CY41DRAFT_2668	translation elongation factor 1A (EF-1A/EF-Tu)	IMG	25	38	23	27
HL-48	CY41DRAFT_2670	LSU ribosomal protein L3P	IMG	0	1	0	1
HL-48	CY41DRAFT_2673	LSU ribosomal protein L2P	IMG	1	0	0	0
HL-48	CY41DRAFT_2676	SSU ribosomal protein S3P	IMG	0	1	0	0
HL-48	CY41DRAFT_2680	LSU ribosomal protein L14P	IMG	7	6	5	5
HL-48	CY41DRAFT_2681	LSU ribosomal protein L24P	IMG	0	0	0	1
HL-48	CY41DRAFT_2682	LSU ribosomal protein L5P	IMG	1	5	1	1
HL-48	CY41DRAFT_2684	SSU ribosomal protein S8P	IMG	1	0	0	0
HL-48	CY41DRAFT_2686	LSU ribosomal protein L18P	IMG	1	3	1	4
HL-48	CY41DRAFT_2693	SSU ribosomal protein S13P	IMG	1	0	0	0
HL-48	CY41DRAFT_2696	DNA-directed RNA polymerase subunit alpha	IMG	2	1	2	1
HL-48	CY41DRAFT_2704	hydroxyethylthiazole kinase	IMG	0	0	1	0
HL-48	CY41DRAFT_2717	"CRISPR-associated helicase Cas3, subtype I-F/YPEST"	IMG	0	0	1	0
HL-48	CY41DRAFT_2718	CRISPR type I-F/YPEST-associated protein Csy1	IMG	0	1	0	0
HL-48	CY41DRAFT_2729	nitrogen regulation protein NR(I)	IMG	0	0	0	1
HL-48	CY41DRAFT_2757	3-oxoacyl-(acyl-carrier-protein) synthase	IMG	0	1	1	0
HL-48	CY41DRAFT_2827	phosphoglucosamine mutase	IMG	0	0	0	1
HL-48	CY41DRAFT_2834	bacterial translation initiation factor 2 (bIF-2)	IMG	0	0	0	1
HL-48	CY41DRAFT_2839	polyribonucleotide nucleotidyltransferase	IMG	2	3	1	1
HL-48	CY41DRAFT_2845	2-amino-4-hydroxy-6- hydroxymethyldihydropteridine diphosphokinase	IMG	0	0	1	0
HL-48	CY41DRAFT_2846	poly(A) polymerase	IMG	0	0	1	0
HL-48	CY41DRAFT_2862	tyrosyl-tRNA synthetase	IMG	0	0	0	1
HL-48	CY41DRAFT_2871	GMP synthase family protein	IMG	0	1	0	1
HL-48	CY41DRAFT_2878	uncharacterized protein involved in outer membrane biogenesis	IMG	0	0	1	0
HL-48	CY41DRAFT_2884	hypothetical protein	IMG	1	0	0	0
HL-48	CY41DRAFT_2888	hypothetical protein	IMG	0	0	1	0
HL-48	CY41DRAFT_2899	DNA polymerase I	IMG	0	1	0	0
HL-48	CY41DRAFT_2911	sigma-54 interacting regulator	IMG	1	0	0	1
HL-48	CY41DRAFT_2913	"type VI secretion-associated protein, VC_A0119 family"	IMG	0	2	0	0
HL-48	CY41DRAFT_2919	hypothetical protein	IMG	1	2	2	2
HL-48	CY41DRAFT_2934	glycine betaine/L-proline transport ATP binding subunit	IMG	0	0	1	0
HL-48	CY41DRAFT_3001	translation elongation factor Ts (EF-Ts)	IMG	0	0	1	0
HL-48	CY41DRAFT_3003	ribosome recycling factor	IMG	0	0	1	0
HL-48	CY41DRAFT_3069	isocitrate dehydrogenase kinase/phosphatase	IMG	1	0	0	0
HL-48	CY41DRAFT_3090	coproporphyrinogen oxidase	IMG	1	0	0	0
HL-48	CY41DRAFT_3103	nucleoside diphosphate kinase	IMG	1	0	0	0
HL-48	CY41DRAFT_3133	"Ubiquinone biosynthesis hydroxylase, UbiH/UbiF/VisC/COQ6 family"	IMG	0	0	1	0
HL-48	CY41DRAFT_3148	"TRAP transporter solute receptor, TAXI family"	IMG	6	6	6	6
HL-48	CY41DRAFT_3154	Tfp pilus assembly protein PilO	IMG	1	0	0	0
HL-48	CY41DRAFT_3159	glutamate synthase family protein	IMG	0	0	1	0
HL-48	CY41DRAFT_3166	DNA mismatch repair protein MutS	IMG	0	0	0	1
HL-48	CY41DRAFT_3172	"carbon storage regulator, CsrA"	IMG	0	1	0	0
HL-48	CY41DRAFT_3209	Exodeoxyribonuclease VII large subunit	IMG	0	0	1	0
HL-48	CY41DRAFT_3221	transcriptional regulator	IMG	1	0	0	0
HL-48	CY41DRAFT_3227	hypothetical protein	IMG	1	0	0	0
HL-48	CY41DRAFT_3233	hypothetical protein	IMG	9	10	7	11
HL-48	CY41DRAFT_3258	"transcriptional regulator, LysR family"	IMG	0	0	1	0
HL-48	CY41DRAFT_3273	cellobiose phosphorylase	IMG	1	1	0	0
HL-48	CY41DRAFT_3282	methylmalonic acid semialdehyde dehydrogenase	IMG	0	0	0	1
HL-48	CY41DRAFT_3285	cold-shock DNA-binding protein family	IMG	1	0	0	0
HL-48	CY41DRAFT_3326	"SPFH domain, Band 7 family protein"	IMG	1	1	1	0
HL-48	CY41DRAFT_3339	hypothetical protein	IMG	0	1	0	0
HL-48	CY41DRAFT_3357	"transcriptional regulator, AraC family"	IMG	0	0	1	0
HL-48	CY41DRAFT_3365	glucose/sorbosone dehydrogenase	IMG	0	0	1	1
HL-48	CY41DRAFT_3368	hydrophobe/amphiphile efflux-1 (HAE1) family transporter	IMG	0	0	0	1
HL-48	CY41DRAFT_3384	SIR2-like domain	IMG	1	0	0	0
HL-48	CY41DRAFT_3391	"DNA helicase/exodeoxyribonuclease V, beta subunit"	IMG	0	0	0	1
HL-48	CY41DRAFT_3419	"2,4-dienoyl-CoA reductase"	IMG	1	0	0	0
HL-48	CY41DRAFT_3422	hypothetical protein	IMG	0	1	1	0
HL-48	CY41DRAFT_3429	RNAse R	IMG	0	0	1	0
HL-48	CY41DRAFT_3444	lytic murein transglycosylase	IMG	0	0	0	1
HL-48	CY41DRAFT_3460	"type I secretion system ATPase, LssB family"	IMG	0	0	0	1
HL-49	K302DRAFT_0005	"S-layer protein (SLH domain) :Fibronectin, type III precursor"	IMG	1	1	0	2	1233
HL-49	K302DRAFT_0007	Succinate dehydrogenase flavoprotein subunit	IMG	1	6	14	14
HL-49	K302DRAFT_0008	Succinate dehydrogenase iron-sulfur protein	IMG	0	0	7	8
HL-49	K302DRAFT_0011	putative threonine synthase (TS)	IMG	0	0	1	1
HL-49	K302DRAFT_0013	hypothetical protein	IMG	0	0	1	1
HL-49	K302DRAFT_0014	hypothetical protein	IMG	0	0	3	2
HL-49	K302DRAFT_0016	Outer membrane protein beta-barrel domain	IMG	0	0	1	1
HL-49	K302DRAFT_0018	"Arabidopsis thaliana genomic DNA, chromosome 3, BAC clone:F1D9"	IMG	0	0	2	1
HL-49	K302DRAFT_0022	"membrane protein, putative"	IMG	0	0	0	1
HL-49	K302DRAFT_0025	hypothetical protein	IMG	0	0	1	0
HL-49	K302DRAFT_0026	HflK protein	IMG	0	1	4	1
HL-49	K302DRAFT_0027	HflC protein	IMG	0	1	6	6
HL-49	K302DRAFT_0031	hypothetical protein	IMG	1	0	0	1
HL-49	K302DRAFT_0033	putative hydroxylase	IMG	0	0	8	5
HL-49	K302DRAFT_0046	Copper-containing nitrite reductase	IMG	0	0	2	0
HL-49	K302DRAFT_0048	3-oxoacyl-[acyl-carrier protein] reductase	IMG	0	0	1	0
HL-49	K302DRAFT_0051	"Transposase and inactivated derivatives, IS30 family"	IMG	0	1	0	0
HL-49	K302DRAFT_0052	"Transcriptional regulator, AraC family"	IMG	0	0	0	1
HL-49	K302DRAFT_0053	phosphoribosylformylglycinamidine synthase	IMG	0	0	5	3
HL-49	K302DRAFT_0055	Carboxypeptidase-related protein	IMG	0	0	7	4
HL-49	K302DRAFT_0056	Beta-lactamase	IMG	0	0	2	2
HL-49	K302DRAFT_0058	Heat shock protein 60 family chaperone GroEL	IMG	5	8	34	38
HL-49	K302DRAFT_0059	chaperonin GroES	IMG	1	3	13	13
HL-49	K302DRAFT_0063	hypothetical protein	IMG	0	0	0	1
HL-49	K302DRAFT_0065	Transcriptional regulator	IMG	0	0	1	1
HL-49	K302DRAFT_0068	SSU ribosomal protein S20p	IMG	0	0	2	2
HL-49	K302DRAFT_0069	DNA repair protein RadC	IMG	0	0	1	2
HL-49	K302DRAFT_0071	Phenylalanyl-tRNA synthetase beta chain	IMG	0	0	6	2
HL-49	K302DRAFT_0072	hypothetical protein	IMG	0	0	2	0
HL-49	K302DRAFT_0074	"2',3'-cyclic-nucleotide 2'-phosphodiesterase"	IMG	0	0	7	5
HL-49	K302DRAFT_0075	hypothetical protein	IMG	1	0	0	2
HL-49	K302DRAFT_0077	altronate hydrolase	IMG	0	0	2	1
HL-49	K302DRAFT_0078	"TRAP-type C4-dicarboxylate transport system, periplasmic component"	IMG	0	0	2	2
HL-49	K302DRAFT_0081	Inosose dehydratase	IMG	0	0	8	5
HL-49	K302DRAFT_0082	Bll1368 protein	IMG	0	0	0	1
HL-49	K302DRAFT_0085	Glucose-methanol-choline (GMC) oxidoreductase:NAD binding site	IMG	0	0	0	1
HL-49	K302DRAFT_0087	hypothetical protein	IMG	0	0	2	3
HL-49	K302DRAFT_0089	succinyl-CoA synthetase alpha subunit	IMG	0	1	8	15
HL-49	K302DRAFT_0091	Phytochrome-like protein; two-component sensor histidine kinase plpA	IMG	0	1	3	3
HL-49	K302DRAFT_0092	"Fe2+ ABC transporter, ATP-binding subunit"	IMG	0	0	2	1
HL-49	K302DRAFT_0093	"ABC-type antimicrobial peptide transport system, permease component"	IMG	0	0	0	1
HL-49	K302DRAFT_0094	hypothetical protein	IMG	0	0	1	1
HL-49	K302DRAFT_0096	hypothetical protein	IMG	0	0	1	2
HL-49	K302DRAFT_0098	"Cytochrome oxidase biogenesis protein Sco1/SenC/PrrC, putative copper metallochaperone"	IMG	0	0	0	1
HL-49	K302DRAFT_0102	putative surface layer protein	IMG	0	0	4	4
HL-49	K302DRAFT_0106	"iron(III) ABC transporter, ATP-binding protein, putative"	IMG	1	0	0	0
HL-49	K302DRAFT_0112	Methylmalonyl-CoA mutase	IMG	1	0	2	1
HL-49	K302DRAFT_0113	Methylmalonyl-CoA mutase	IMG	0	0	2	0
HL-49	K302DRAFT_0114	chromosomal replication initiator protein DnaA	IMG	0	0	0	1
HL-49	K302DRAFT_0116	HtrA protease/chaperone protein	IMG	0	0	0	1
HL-49	K302DRAFT_0117	1-deoxy-D-xylulose 5-phosphate reductoisomerase	IMG	0	0	1	2
HL-49	K302DRAFT_0119	endopeptidase La	IMG	0	0	1	1
HL-49	K302DRAFT_0120	ATP-dependent hsl protease ATP-binding subunit HslU	IMG	1	0	0	2
HL-49	K302DRAFT_0123	Cold shock protein CspA	IMG	0	0	5	3
HL-49	K302DRAFT_0124	Potassium efflux system KefA protein / Small-conductance mechanosensitive channel	IMG	0	0	0	1
HL-49	K302DRAFT_0126	HtrA protease/chaperone protein	IMG	0	0	5	6
HL-49	K302DRAFT_0127	"ATP-dependent Clp protease, ATP-binding subunit ClpX"	IMG	0	0	0	2
HL-49	K302DRAFT_0128	ATP-dependent Clp protease proteolytic subunit	IMG	1	1	9	8
HL-49	K302DRAFT_0129	Cell division trigger factor	IMG	0	0	8	11
HL-49	K302DRAFT_0131	GTP pyrophosphokinase	IMG	0	0	1	1
HL-49	K302DRAFT_0132	"Fur family transcriptional regulator, ferric uptake regulator"	IMG	0	0	1	0
HL-49	K302DRAFT_0133	anti-sigma F factor antagonist (spoIIAA-2); anti sigma b factor antagonist RsbV	IMG	0	0	2	0
HL-49	K302DRAFT_0134	adenylosuccinate synthase	IMG	0	0	10	7
HL-49	K302DRAFT_0135	MSHA biogenesis protein MshQ	IMG	0	0	1	0
HL-49	K302DRAFT_0139	"Insulinase-like:Peptidase M16, C-terminal precursor"	IMG	6	6	81	81
HL-49	K302DRAFT_0140	"Insulinase-like:Peptidase M16, C-terminal precursor"	IMG	1	1	11	15
HL-49	K302DRAFT_0142	threonine aldolase	IMG	0	0	0	1
HL-49	K302DRAFT_0145	"two component transcriptional regulator, LytTR family"	IMG	1	0	0	0
HL-49	K302DRAFT_0149	dihydrolipoyl dehydrogenase	IMG	0	0	7	9
HL-49	K302DRAFT_0150	3-oxoacyl-[acyl-carrier protein] reductase	IMG	4	4	10	8
HL-49	K302DRAFT_0152	1-pyrroline-5-carboxylate dehydrogenase	IMG	0	0	18	19
HL-49	K302DRAFT_0153	"noncanonical pyrimidine nucleotidase, YjjG family"	IMG	0	0	1	0
HL-49	K302DRAFT_0154	ArsR family transcriptional regulator	IMG	0	0	1	0
HL-49	K302DRAFT_0155	hypothetical protein	IMG	0	0	3	4
HL-49	K302DRAFT_0156	Xaa-Pro aminopeptidase	IMG	0	1	1	2
HL-49	K302DRAFT_0157	Alkaline phosphatase; Type I phosphodiesterase/nucleotide pyrophosphatase precursor	IMG	0	0	5	4
HL-49	K302DRAFT_0158	hypothetical protein	IMG	0	0	1	2
HL-49	K302DRAFT_0160	hypothetical protein	IMG	0	0	0	1
HL-49	K302DRAFT_0161	Aminopeptidase	IMG	0	0	0	1
HL-49	K302DRAFT_0162	penicillin amidase	IMG	0	1	1	2
HL-49	K302DRAFT_0164	glucose-fructose oxidoreductase	IMG	0	0	1	1
HL-49	K302DRAFT_0169	adenine-specific DNA-methyltransferase	IMG	0	0	2	5
HL-49	K302DRAFT_0170	"ABC transport protein, ATP-binding subunit"	IMG	0	0	1	0
HL-49	K302DRAFT_0171	Gll1842 protein	IMG	0	0	1	2
HL-49	K302DRAFT_0172	type III restriction enzyme	IMG	0	2	1	0
HL-49	K302DRAFT_0176	hypothetical protein	IMG	0	0	1	1
HL-49	K302DRAFT_0179	"Anthranilate synthase, aminase component"	IMG	0	0	2	1
HL-49	K302DRAFT_0183	Anthranilate phosphoribosyltransferase	IMG	0	0	1	1
HL-49	K302DRAFT_0185	Phosphoribosylanthranilate isomerase	IMG	0	0	2	0
HL-49	K302DRAFT_0186	"tryptophan synthase, beta subunit"	IMG	0	0	1	0
HL-49	K302DRAFT_0187	Tryptophan synthase alpha chain	IMG	0	0	0	3
HL-49	K302DRAFT_0188	2-keto-3-deoxy-D-arabino-heptulosonate-7-phosphate synthase I beta	IMG	0	0	2	2
HL-49	K302DRAFT_0189	YefM protein (antitoxin to YoeB)	IMG	0	1	0	0
HL-49	K302DRAFT_0192	hypothetical protein	IMG	0	1	0	0
HL-49	K302DRAFT_0193	Phenylalanine-4-hydroxylase	IMG	0	0	1	0
HL-49	K302DRAFT_0195	1-(5-phosphoribosyl)-5-[(5-phosphoribosylamino)methylideneamino]imidazole-4-carboxamide isomerase	IMG	2	1	5	6
HL-49	K302DRAFT_0196	cyclase	IMG	0	0	1	0
HL-49	K302DRAFT_0197	Phosphoribosyl-AMP cyclohydrolase / Phosphoribosyl-ATP pyrophosphatase	IMG	0	0	1	2
HL-49	K302DRAFT_0202	Myo-inositol 2-dehydrogenase 1	IMG	0	0	3	5
HL-49	K302DRAFT_0203	"Regulatory protein, DeoR"	IMG	0	0	1	0
HL-49	K302DRAFT_0204	hypothetical protein	IMG	0	1	0	0
HL-49	K302DRAFT_0208	Beta-hexosaminidase	IMG	0	0	1	1
HL-49	K302DRAFT_0210	Amidohydrolase precursor	IMG	0	0	1	0
HL-49	K302DRAFT_0211	gluconokinase	IMG	0	0	0	1
HL-49	K302DRAFT_0213	Glucosamine-6-phosphate deaminase	IMG	1	1	4	6
HL-49	K302DRAFT_0217	acyl-homoserine-lactone acylase	IMG	0	0	1	0
HL-49	K302DRAFT_0219	Putative diheme cytochrome c-553	IMG	0	0	1	0
HL-49	K302DRAFT_0220	Aminobenzoyl-glutamate utilization protein B	IMG	0	1	4	7
HL-49	K302DRAFT_0224	NAD(P) transhydrogenase subunit beta	IMG	0	0	1	1
HL-49	K302DRAFT_0226	NAD(P) transhydrogenase subunit alpha	IMG	0	0	2	1
HL-49	K302DRAFT_0227	Dihydroflavonol-4-reductase	IMG	0	0	1	0
HL-49	K302DRAFT_0232	FKBP-type peptidyl-prolyl cis-trans isomerase SlyD	IMG	0	0	0	1
HL-49	K302DRAFT_0234	FIG00649758: hypothetical protein	IMG	0	0	1	2
HL-49	K302DRAFT_0235	"Signal recognition particle, subunit Ffh SRP54 (TC 3.A.5.1.1)"	IMG	1	0	4	7
HL-49	K302DRAFT_0237	Two-component system response regulator	IMG	0	1	0	0
HL-49	K302DRAFT_0240	Pyruvate dehydrogenase E1 component beta subunit	IMG	1	2	16	18
HL-49	K302DRAFT_0241	succinate-semialdehyde dehydrogenase / glutarate-semialdehyde dehydrogenase	IMG	0	0	1	2
HL-49	K302DRAFT_0245	histidine--tRNA ligase	IMG	0	0	2	0
HL-49	K302DRAFT_0246	hypothetical protein	IMG	0	0	1	0
HL-49	K302DRAFT_0251	TonB-dependent receptor	IMG	12	12	62	59
HL-49	K302DRAFT_0252	"putative outer membrane protein, probably involved in nutrient binding"	IMG	4	4	32	44
HL-49	K302DRAFT_0258	Inosine monophosphate dehydrogenase-related protein	IMG	0	0	14	12
HL-49	K302DRAFT_0261	"ribosomal protein L25, Ctc-form"	IMG	2	4	15	12
HL-49	K302DRAFT_0262	Ribose-phosphate pyrophosphokinase	IMG	0	0	3	8
HL-49	K302DRAFT_0264	FIG00490527: hypothetical protein	IMG	0	0	3	5
HL-49	K302DRAFT_0270	hypothetical protein	IMG	0	0	1	1
HL-49	K302DRAFT_0271	LSU ribosomal protein L9p	IMG	0	0	10	12
HL-49	K302DRAFT_0272	"SSU ribosomal protein S18p @ SSU ribosomal protein S18p, zinc-independent"	IMG	1	1	5	9
HL-49	K302DRAFT_0273	SSU ribosomal protein S6p	IMG	0	0	1	2
HL-49	K302DRAFT_0274	hypothetical protein	IMG	3	1	10	7
HL-49	K302DRAFT_0280	Dihydrodipicolinate reductase	IMG	0	0	1	0
HL-49	K302DRAFT_0282	Chromosome (plasmid) partitioning protein ParB / Stage 0 sporulation protein J	IMG	0	0	1	3
HL-49	K302DRAFT_0283	Chromosome (plasmid) partitioning protein ParA / Sporulation initiation inhibitor protein Soj	IMG	0	0	1	2
HL-49	K302DRAFT_0284	YidC/Oxa1 family membrane protein insertase	IMG	0	0	0	2
HL-49	K302DRAFT_0285	CTP synthase	IMG	1	1	7	6
HL-49	K302DRAFT_0286	hypothetical protein	IMG	1	1	18	28
HL-49	K302DRAFT_0289	hypothetical protein	IMG	0	0	1	4
HL-49	K302DRAFT_0291	Carboxyl-terminal protease	IMG	2	2	2	4
HL-49	K302DRAFT_0293	hypothetical protein	IMG	0	0	0	1
HL-49	K302DRAFT_0294	Transaldolase	IMG	0	0	1	1
HL-49	K302DRAFT_0297	hypothetical protein	IMG	1	0	2	2
HL-49	K302DRAFT_0302	"outer membrane porin, OprD family"	IMG	0	0	1	0
HL-49	K302DRAFT_0304	Cold shock protein CspA	IMG	1	2	3	1
HL-49	K302DRAFT_0306	hypothetical protein	IMG	0	0	1	1
HL-49	K302DRAFT_0308	hypothetical protein	IMG	0	0	2	4
HL-49	K302DRAFT_0310	Two-component response regulator	IMG	0	0	1	2
HL-49	K302DRAFT_0313	Two-component response regulator SA14-24	IMG	0	1	0	0
HL-49	K302DRAFT_0314	sensory box histidine kinase/response regulator	IMG	0	0	1	0
HL-49	K302DRAFT_0315	Peptide methionine sulfoxide reductase MsrA / Peptide methionine sulfoxide reductase MsrB	IMG	0	0	0	1
HL-49	K302DRAFT_0317	hypothetical protein	IMG	0	0	1	1
HL-49	K302DRAFT_0325	Aldehyde dehydrogenase	IMG	10	8	65	81
HL-49	K302DRAFT_0327	peroxiredoxin (alkyl hydroperoxide reductase subunit C)	IMG	0	1	0	0
HL-49	K302DRAFT_0333	"transcriptional regulator, Crp/Fnr family"	IMG	0	0	1	0
HL-49	K302DRAFT_0339	leucine--tRNA ligase	IMG	0	0	0	1
HL-49	K302DRAFT_0340	FIG00482511: hypothetical protein	IMG	0	0	0	2
HL-49	K302DRAFT_0342	Outer membrane lipoprotein omp16 precursor	IMG	0	0	3	1
HL-49	K302DRAFT_0343	TonB-dependent receptor	IMG	2	5	46	46
HL-49	K302DRAFT_0344	"putative outer membrane protein, probably involved in nutrient binding"	IMG	7	9	50	51
HL-49	K302DRAFT_0345	hypothetical protein	IMG	2	1	5	2
HL-49	K302DRAFT_0347	hypothetical protein	IMG	0	0	7	5
HL-49	K302DRAFT_0351	hypothetical protein	IMG	2	3	16	20
HL-49	K302DRAFT_0353	Beta-lactamase	IMG	0	0	0	1
HL-49	K302DRAFT_0355	D-amino-acid oxidase	IMG	0	1	0	0
HL-49	K302DRAFT_0356	hypothetical protein	IMG	1	0	0	0
HL-49	K302DRAFT_0358	"Sensory subunit of low CO2-induced protein complex, putative"	IMG	0	0	6	4
HL-49	K302DRAFT_0360	Molybdopterin biosynthesis protein MoeA	IMG	0	0	0	1
HL-49	K302DRAFT_0365	Short-chain dehydrogenase/reductase SDR	IMG	0	0	1	1
HL-49	K302DRAFT_0368	Arylsulfatase	IMG	0	0	0	3
HL-49	K302DRAFT_0371	hypothetical protein	IMG	0	0	4	1
HL-49	K302DRAFT_0372	"Transketolase, C-terminal section"	IMG	0	0	8	7
HL-49	K302DRAFT_0373	"Transketolase, N-terminal section"	IMG	0	0	1	2
HL-49	K302DRAFT_0374	"Thiol peroxidase, Bcp-type"	IMG	0	0	5	4
HL-49	K302DRAFT_0376	Fumarylacetoacetate hydrolase family protein	IMG	0	0	1	1
HL-49	K302DRAFT_0378	Lysophospholipase L1 and related esterases	IMG	0	0	2	1
HL-49	K302DRAFT_0379	muramoyltetrapeptide carboxypeptidase	IMG	0	0	1	2
HL-49	K302DRAFT_0380	D-alanyl-D-alanine carboxypeptidase	IMG	0	0	0	1
HL-49	K302DRAFT_0385	hypothetical protein	IMG	0	0	0	2
HL-49	K302DRAFT_0386	Alanine dehydrogenase	IMG	0	0	9	11
HL-49	K302DRAFT_0387	"Branched-chain alpha-keto acid dehydrogenase, E1 component, alpha subunit / Branched-chain alpha-ket"	IMG	0	0	0	6
HL-49	K302DRAFT_0389	Long-chain-fatty-acid--luciferin-component ligase	IMG	0	1	0	0
HL-49	K302DRAFT_0391	Sigma-54 dependent transcriptional regulator/response regulator	IMG	0	0	2	1
HL-49	K302DRAFT_0398	peptidase S8 and S53 subtilisin kexin sedolisin	IMG	0	0	0	2
HL-49	K302DRAFT_0399	putative secreted peptidase	IMG	0	0	2	2
HL-49	K302DRAFT_0408	Sulfur carrier protein adenylyltransferase ThiF	IMG	0	0	1	2
HL-49	K302DRAFT_0412	Gll1663 protein	IMG	0	0	1	5
HL-49	K302DRAFT_0413	NifU-like domain protein	IMG	0	0	1	0
HL-49	K302DRAFT_0414	Septum site-determining protein MinD	IMG	0	0	0	1
HL-49	K302DRAFT_0416	"3,4-dihydroxy 2-butanone 4-phosphate synthase / GTP cyclohydrolase II"	IMG	0	0	2	5
HL-49	K302DRAFT_0422	Alpha-glucosidase	IMG	0	0	0	1
HL-49	K302DRAFT_0423	LacI family transcriptional regulator	IMG	0	0	8	2
HL-49	K302DRAFT_0424	hypothetical protein	IMG	1	1	1	4
HL-49	K302DRAFT_0425	Malto-oligosyltrehalose trehalohydrolase	IMG	0	0	1	0
HL-49	K302DRAFT_0426	Fructose-bisphosphate aldolase class II	IMG	1	1	6	4
HL-49	K302DRAFT_0427	Alpha-amylase	IMG	0	0	1	4
HL-49	K302DRAFT_0434	L-sorbosone dehydrogenase	IMG	0	0	3	1
HL-49	K302DRAFT_0435	"ATP-binding cassette, subfamily F, member 3"	IMG	0	1	0	0
HL-49	K302DRAFT_0436	hypothetical protein	IMG	0	0	0	2
HL-49	K302DRAFT_0441	DNA replication protein	IMG	0	2	1	0
HL-49	K302DRAFT_0445	hypothetical protein	IMG	0	0	1	1
HL-49	K302DRAFT_0452	hypothetical protein	IMG	0	0	2	2
HL-49	K302DRAFT_0453	PHP N-terminal domain protein	IMG	0	0	4	3
HL-49	K302DRAFT_0455	"Type II restriction enzyme, methylase subunit"	IMG	0	1	3	1
HL-49	K302DRAFT_0456	hypothetical protein	IMG	0	0	0	1
HL-49	K302DRAFT_0459	Glyoxalase family protein	IMG	0	0	1	0
HL-49	K302DRAFT_0468	glutamine synthetase	IMG	0	2	26	36
HL-49	K302DRAFT_0469	TonB-dependent receptor	IMG	3	7	20	23
HL-49	K302DRAFT_0470	hypothetical protein	IMG	1	2	9	18
HL-49	K302DRAFT_0471	chitinase	IMG	0	0	1	1
HL-49	K302DRAFT_0472	FIG01094257: hypothetical protein	IMG	0	0	2	2
HL-49	K302DRAFT_0476	hypothetical protein	IMG	0	0	0	2
HL-49	K302DRAFT_0477	"RNA methyltransferase, TrmA family"	IMG	0	0	1	1
HL-49	K302DRAFT_0480	LacI family transcriptional regulator	IMG	0	0	0	1
HL-49	K302DRAFT_0481	purple acid phosphatase	IMG	0	0	5	3
HL-49	K302DRAFT_0486	Thiol:disulfide oxidoreductase TlpA	IMG	1	0	0	0
HL-49	K302DRAFT_0487	uncharacterized protein	IMG	0	1	0	0
HL-49	K302DRAFT_0488	Putative DNA-binding protein in cluster with Type I restriction-modification system	IMG	0	0	1	1
HL-49	K302DRAFT_0490	TonB-dependent receptor	IMG	0	0	1	0
HL-49	K302DRAFT_0494	hypothetical protein	IMG	0	0	2	0
HL-49	K302DRAFT_0497	Naphthoate synthase	IMG	1	0	2	3
HL-49	K302DRAFT_0498	Arylsulfatase	IMG	0	0	1	1
HL-49	K302DRAFT_0499	FIG01101828: hypothetical protein	IMG	0	0	2	0
HL-49	K302DRAFT_0500	hypothetical protein	IMG	0	0	1	0
HL-49	K302DRAFT_0501	Glucokinase	IMG	0	0	0	3
HL-49	K302DRAFT_0502	hypothetical protein	IMG	2	0	1	1
HL-49	K302DRAFT_0503	Hypothetical exported 24-amino acid repeat protein	IMG	0	0	6	4
HL-49	K302DRAFT_0505	3-oxoacyl-[acyl-carrier-protein] synthase III	IMG	0	0	3	1
HL-49	K302DRAFT_0508	pyruvate dehydrogenase complex dihydrolipoamide acetyltransferase	IMG	0	0	4	5
HL-49	K302DRAFT_0509	ATP-dependent protease HslV	IMG	0	0	2	1
HL-49	K302DRAFT_0511	Ubiquinone biosynthesis monooxygenase UbiB	IMG	0	1	0	0
HL-49	K302DRAFT_0513	histidinol-phosphate aminotransferase	IMG	0	0	7	3
HL-49	K302DRAFT_0514	hypothetical protein	IMG	0	0	24	19
HL-49	K302DRAFT_0516	Putative ion-channel protein	IMG	0	0	1	3
HL-49	K302DRAFT_0522	DNA topoisomerase I	IMG	0	0	6	9
HL-49	K302DRAFT_0524	Secreted protein containing N-terminal Zinc-dependent carboxypeptidase related domain	IMG	0	0	1	2
HL-49	K302DRAFT_0525	putative multi-domain protein	IMG	0	0	2	0
HL-49	K302DRAFT_0526	"Oxidoreductase, N-terminal precursor"	IMG	0	0	3	4
HL-49	K302DRAFT_0534	Zinc carboxypeptidase domain protein	IMG	0	1	1	1
HL-49	K302DRAFT_0535	hypothetical protein	IMG	0	0	0	1
HL-49	K302DRAFT_0537	hypothetical protein	IMG	0	0	10	20
HL-49	K302DRAFT_0538	hypothetical protein	IMG	0	2	20	27
HL-49	K302DRAFT_0539	Prolidase	IMG	0	0	0	1
HL-49	K302DRAFT_0540	tricorn protease	IMG	0	0	11	8
HL-49	K302DRAFT_0541	hypothetical protein	IMG	0	0	1	0
HL-49	K302DRAFT_0543	Hypothetical protein VC0266 (sugar utilization related?)	IMG	0	0	1	0
HL-49	K302DRAFT_0546	alpha-glucuronidase	IMG	0	0	1	0
HL-49	K302DRAFT_0547	ATP-dependent helicase	IMG	0	0	0	1
HL-49	K302DRAFT_0551	Endoribonuclease L-PSP	IMG	0	0	3	1
HL-49	K302DRAFT_0557	Carbon-nitrogen hydrolase	IMG	0	1	0	1
HL-49	K302DRAFT_0559	3-deoxy-8-phosphooctulonate synthase	IMG	0	0	3	4
HL-49	K302DRAFT_0560	"L,D-transpeptidase YcbB"	IMG	0	0	0	1
HL-49	K302DRAFT_0564	COG1028: Dehydrogenases with different specificities (related to short-chain alcohol dehydrogenases)	IMG	0	0	1	2
HL-49	K302DRAFT_0570	GMP synthase [glutamine-hydrolyzing]	IMG	0	1	10	10
HL-49	K302DRAFT_0571	LysM-repeat proteins and domains	IMG	0	0	7	4
HL-49	K302DRAFT_0572	Glutamate-1-semialdehyde aminotransferase	IMG	0	0	3	3
HL-49	K302DRAFT_0573	FIG138056: a glutathione-dependent thiol reductase	IMG	0	0	4	2
HL-49	K302DRAFT_0574	hypothetical protein	IMG	0	0	1	0
HL-49	K302DRAFT_0579	curli production assembly/transport component CsgG	IMG	0	0	1	0
HL-49	K302DRAFT_0581	hypothetical protein	IMG	1	0	0	0
HL-49	K302DRAFT_0583	glycine C-acetyltransferase	IMG	0	0	5	6
HL-49	K302DRAFT_0584	Diadenylate cyclase spyDAC; Bacterial checkpoint controller DisA with nucleotide-binding domain	IMG	0	0	1	1
HL-49	K302DRAFT_0590	Vitellogenin II precursor	IMG	0	0	0	1
HL-49	K302DRAFT_0591	"Prolyl-tRNA synthetase, bacterial type"	IMG	1	2	7	4
HL-49	K302DRAFT_0592	hypothetical protein	IMG	0	0	1	1
HL-49	K302DRAFT_0593	DUF1432 domain-containing protein	IMG	0	0	21	27
HL-49	K302DRAFT_0601	Nitrite reductase probable [NAD(P)H] subunit	IMG	0	0	0	1
HL-49	K302DRAFT_0604	Glycosyltransferase	IMG	0	0	0	1
HL-49	K302DRAFT_0606	hypothetical protein	IMG	0	0	0	1
HL-49	K302DRAFT_0608	Bll2902 protein	IMG	0	0	1	0
HL-49	K302DRAFT_0611	"Oxidoreductase, Gfo/Idh/MocA family"	IMG	0	0	1	1
HL-49	K302DRAFT_0613	putative secreted protein	IMG	0	0	1	0
HL-49	K302DRAFT_0615	hypothetical protein	IMG	0	0	6	5
HL-49	K302DRAFT_0620	Xaa-His dipeptidase	IMG	0	0	0	4
HL-49	K302DRAFT_0621	"dTDP-glucose 4,6-dehydratase"	IMG	0	0	1	2
HL-49	K302DRAFT_0622	butyryl-CoA dehydrogenase	IMG	0	0	0	1
HL-49	K302DRAFT_0624	Mannonate dehydratase	IMG	0	0	6	5
HL-49	K302DRAFT_0625	D-mannonate oxidoreductase	IMG	0	0	6	3
HL-49	K302DRAFT_0626	Uronate isomerase	IMG	0	0	4	3
HL-49	K302DRAFT_0628	"putative outer membrane protein, probably involved in nutrient binding"	IMG	4	3	46	52
HL-49	K302DRAFT_0629	TonB-dependent receptor	IMG	1	5	47	40
HL-49	K302DRAFT_0630	Myo-inositol 2-dehydrogenase	IMG	1	0	10	14
HL-49	K302DRAFT_0631	putative secreted glycosyl hydrolase	IMG	1	0	13	14
HL-49	K302DRAFT_0632	23S rRNA (guanine-N-2-) -methyltransferase rlmL EC 2.1.1.-)	IMG	0	0	1	1
HL-49	K302DRAFT_0633	Ribosylnicotinamide kinase homolog / Unknown conserved in Flavobacteria	IMG	0	0	15	13
HL-49	K302DRAFT_0636	UPF0271 protein	IMG	0	0	1	0
HL-49	K302DRAFT_0640	hypothetical protein	IMG	0	0	1	3
HL-49	K302DRAFT_0642	FIG01099037: hypothetical protein	IMG	0	0	0	1
HL-49	K302DRAFT_0645	"DtxR family transcriptional regulator, Mn-dependent transcriptional regulator"	IMG	0	0	0	3
HL-49	K302DRAFT_0650	"Alpha-1,3-N-acetylgalactosamine transferase PglA"	IMG	0	0	1	0
HL-49	K302DRAFT_0651	UDP-glucuronate 4-epimerase	IMG	0	0	2	1
HL-49	K302DRAFT_0654	Cu(I)/Ag(I) efflux system membrane protein CusB/SilB	IMG	0	0	6	7
HL-49	K302DRAFT_0656	Cu(I)/Ag(I) efflux system membrane protein CusA/SilA	IMG	0	0	8	8
HL-49	K302DRAFT_0663	3-dehydroquinate synthase	IMG	0	0	0	1
HL-49	K302DRAFT_0664	2-keto-3-deoxy-D-arabino-heptulosonate-7-phosphate synthase I beta / Chorismate mutase I	IMG	0	0	0	3
HL-49	K302DRAFT_0667	lysine--tRNA ligase	IMG	0	0	0	2
HL-49	K302DRAFT_0670	thiol-activated cytolysin	IMG	0	0	1	1
HL-49	K302DRAFT_0675	Peptide methionine sulfoxide reductase MsrB	IMG	0	0	0	1
HL-49	K302DRAFT_0677	hypothetical protein	IMG	0	1	1	0
HL-49	K302DRAFT_0678	penicillin amidase	IMG	0	0	1	0
HL-49	K302DRAFT_0683	Hemolysin A	IMG	0	0	1	0
HL-49	K302DRAFT_0686	Lycopene beta cyclase	IMG	0	0	0	1
HL-49	K302DRAFT_0688	DNA gyrase subunit B	IMG	1	2	2	3
HL-49	K302DRAFT_0689	polyphosphate kinase 1	IMG	0	0	7	10
HL-49	K302DRAFT_0692	"acetyl-CoA carboxylase, biotin carboxylase subunit"	IMG	0	0	7	14
HL-49	K302DRAFT_0693	"acetyl-CoA carboxylase, biotin carboxyl carrier protein"	IMG	0	0	6	8
HL-49	K302DRAFT_0694	Translation elongation factor P	IMG	0	0	0	1
HL-49	K302DRAFT_0695	"3-oxoacyl-[acyl-carrier-protein] synthase, KASIII"	IMG	0	0	8	3
HL-49	K302DRAFT_0697	"COG1399 protein in cluster with ribosomal protein L32p, Bacteroidetes/Chlorobi subfamily"	IMG	0	1	0	1
HL-49	K302DRAFT_0698	4-hydroxythreonine-4-phosphate dehydrogenase PdxA	IMG	0	0	1	1
HL-49	K302DRAFT_0702	transcription elongation factor GreA	IMG	0	0	11	9
HL-49	K302DRAFT_0703	histidine triad (HIT) family protein	IMG	0	0	3	2
HL-49	K302DRAFT_0708	FIG00573375: hypothetical protein	IMG	0	1	12	12
HL-49	K302DRAFT_0709	GTP-binding and nucleic acid-binding protein YchF	IMG	0	0	6	5
HL-49	K302DRAFT_0711	hypothetical protein	IMG	0	0	0	2
HL-49	K302DRAFT_0712	Ferredoxin	IMG	0	0	1	0
HL-49	K302DRAFT_0713	hypothetical protein	IMG	0	0	2	0
HL-49	K302DRAFT_0714	Two-component system sensor histidine kinase	IMG	0	0	2	2
HL-49	K302DRAFT_0716	Aconitate hydratase	IMG	0	2	29	29
HL-49	K302DRAFT_0719	sensory box histidine kinase/response regulator	IMG	0	0	0	2
HL-49	K302DRAFT_0722	peptidyl-dipeptidase Dcp	IMG	1	0	2	3
HL-49	K302DRAFT_0724	FIG00651791: hypothetical protein	IMG	0	0	2	6
HL-49	K302DRAFT_0727	TonB-dependent receptor	IMG	1	0	0	0
HL-49	K302DRAFT_0732	"3-oxoacyl-[acyl-carrier-protein] synthase, KASII"	IMG	0	0	11	13
HL-49	K302DRAFT_0733	acyl carrier protein	IMG	0	1	3	2
HL-49	K302DRAFT_0735	Pyruvate kinase	IMG	0	0	9	7
HL-49	K302DRAFT_0736	"Sensory subunit of low CO2-induced protein complex, putative"	IMG	0	1	19	13
HL-49	K302DRAFT_0737	putative two-component system sensor protein histidine kinase	IMG	0	0	2	0
HL-49	K302DRAFT_0740	Fibronectin/fibrinogen-binding protein	IMG	0	0	0	1
HL-49	K302DRAFT_0743	Transcriptional regulatory protein rprY	IMG	0	0	1	3
HL-49	K302DRAFT_0746	hypothetical protein	IMG	0	0	0	1
HL-49	K302DRAFT_0747	6-phosphofructokinase	IMG	1	0	0	2
HL-49	K302DRAFT_0750	Penicillin amidase family protein	IMG	0	0	0	1
HL-49	K302DRAFT_0752	polysaccharide export outer membrane protein	IMG	1	0	0	1
HL-49	K302DRAFT_0753	Tyrosine-protein kinase Wzc	IMG	0	0	2	8
HL-49	K302DRAFT_0766	UDP-glucose dehydrogenase	IMG	0	0	0	1
HL-49	K302DRAFT_0770	hypothetical protein	IMG	0	0	2	1
HL-49	K302DRAFT_0772	"Beta-1,3-glucosyltransferase"	IMG	0	0	0	1
HL-49	K302DRAFT_0777	hypothetical protein	IMG	0	1	0	1
HL-49	K302DRAFT_0782	TonB-dependent receptor	IMG	0	0	1	0
HL-49	K302DRAFT_0791	Sulfate adenylyltransferase subunit 2	IMG	0	0	1	1
HL-49	K302DRAFT_0792	sulfate adenylyltransferase subunit 1	IMG	0	0	1	1
HL-49	K302DRAFT_0794	"3'(2'),5'-bisphosphate nucleotidase"	IMG	0	0	1	1
HL-49	K302DRAFT_0799	hypothetical protein	IMG	0	0	0	1
HL-49	K302DRAFT_0804	Dihydrolipoamide acyltransferase component of branched-chain alpha-keto acid dehydrogenase complex	IMG	0	0	11	10
HL-49	K302DRAFT_0810	methionyl-tRNA formyltransferase	IMG	0	0	1	1
HL-49	K302DRAFT_0811	alternate gene name: yzbB	IMG	0	0	0	1
HL-49	K302DRAFT_0812	"ABC transporter, permease protein"	IMG	1	0	0	0
HL-49	K302DRAFT_0815	tetratricopeptide TPR_2	IMG	1	0	0	0
HL-49	K302DRAFT_0816	imidazoleglycerol-phosphate dehydratase / histidinol-phosphatase	IMG	0	0	1	0
HL-49	K302DRAFT_0820	ATP phosphoribosyltransferase	IMG	0	0	1	1
HL-49	K302DRAFT_0824	UspA	IMG	0	0	9	11
HL-49	K302DRAFT_0827	Arginyl-tRNA synthetase	IMG	0	0	5	4
HL-49	K302DRAFT_0828	Arginase	IMG	0	0	1	2
HL-49	K302DRAFT_0829	arginine decarboxylase	IMG	1	0	2	5
HL-49	K302DRAFT_0830	hypothetical protein	IMG	2	2	12	15
HL-49	K302DRAFT_0832	HlyD family secretion protein	IMG	2	4	13	19
HL-49	K302DRAFT_0833	Outer membrane efflux protein	IMG	1	1	5	10
HL-49	K302DRAFT_0836	"solute:Na+ symporter, SSS family"	IMG	0	0	2	0
HL-49	K302DRAFT_0837	xylulokinase	IMG	0	0	1	1
HL-49	K302DRAFT_0838	xylose isomerase	IMG	0	0	6	6
HL-49	K302DRAFT_0839	Mll0351 protein	IMG	0	0	0	1
HL-49	K302DRAFT_0845	Beta-lactamase class C and other penicillin binding proteins	IMG	1	0	0	0
HL-49	K302DRAFT_0846	putative oxidoreductase	IMG	1	0	1	1
HL-49	K302DRAFT_0847	Cytochrome c551/c552	IMG	0	0	0	1
HL-49	K302DRAFT_0848	hypothetical protein	IMG	0	0	4	5
HL-49	K302DRAFT_0849	probable NADH-dependent dyhydrogenase	IMG	1	3	14	18
HL-49	K302DRAFT_0850	putative oxidoreductase	IMG	0	0	2	1
HL-49	K302DRAFT_0852	Aldo-keto reductase family 1 member B10	IMG	0	0	0	2
HL-49	K302DRAFT_0853	Phosphoribosylanthranilate isomerase	IMG	0	0	1	0
HL-49	K302DRAFT_0855	Subtilisin-like serine proteases	IMG	0	0	1	0
HL-49	K302DRAFT_0856	Ribulose-phosphate 3-epimerase	IMG	0	0	0	1
HL-49	K302DRAFT_0857	hypothetical protein	IMG	0	1	16	11
HL-49	K302DRAFT_0859	"DNA gyrase, A subunit"	IMG	2	2	6	6
HL-49	K302DRAFT_0860	TPR repeat	IMG	1	2	24	17
HL-49	K302DRAFT_0865	hypothetical protein	IMG	0	0	1	4
HL-49	K302DRAFT_0866	D-3-phosphoglycerate dehydrogenase	IMG	2	2	2	1
HL-49	K302DRAFT_0867	Universal stress protein UspA and related nucleotide-binding proteins	IMG	0	0	1	0
HL-49	K302DRAFT_0870	TPR-domain containing protein	IMG	0	0	1	1
HL-49	K302DRAFT_0872	hypothetical protein	IMG	0	1	0	1
HL-49	K302DRAFT_0875	"Ferric siderophore transport system, periplasmic binding protein TonB"	IMG	0	0	1	1
HL-49	K302DRAFT_0880	3-hydroxybutyryl-CoA dehydrogenase; 3-hydroxyacyl-CoA dehydrogenase	IMG	0	0	1	0
HL-49	K302DRAFT_0882	Butyryl-CoA dehydrogenase	IMG	0	0	2	1
HL-49	K302DRAFT_0883	"Oxidoreductase, short-chain dehydrogenase/reductase family"	IMG	0	0	1	0
HL-49	K302DRAFT_0884	"Oxidoreductase, zinc-binding dehydrogenase family"	IMG	1	0	6	3
HL-49	K302DRAFT_0885	hypothetical protein	IMG	0	0	3	0
HL-49	K302DRAFT_0890	Tryptophanyl-tRNA synthetase	IMG	0	0	1	1
HL-49	K302DRAFT_0892	adhesin/invasin	IMG	0	0	1	0
HL-49	K302DRAFT_0897	Beta-lactamase class C and other penicillin binding proteins	IMG	0	0	3	4
HL-49	K302DRAFT_0898	putative	IMG	0	2	1	0
HL-49	K302DRAFT_0899	6-aminohexanoate-dimer hydrolase	IMG	0	0	1	1
HL-49	K302DRAFT_0902	"type I restriction enzyme, R subunit"	IMG	0	0	0	1
HL-49	K302DRAFT_0905	"Type I restriction-modification system, specificity subunit S"	IMG	0	0	0	1
HL-49	K302DRAFT_0910	hypothetical protein	IMG	0	0	2	0
HL-49	K302DRAFT_0911	hypothetical protein	IMG	0	0	0	2
HL-49	K302DRAFT_0912	Phosphodiesterase/alkaline phosphatase D-like protein	IMG	0	0	1	1
HL-49	K302DRAFT_0914	gamma-glutamyltransferase	IMG	0	0	0	2
HL-49	K302DRAFT_0915	Dipeptidyl peptidase IV	IMG	0	0	2	5
HL-49	K302DRAFT_0916	hypothetical protein	IMG	0	0	1	0
HL-49	K302DRAFT_0919	hypothetical protein	IMG	1	0	0	0
HL-49	K302DRAFT_0921	3-hydroxybutyryl-CoA dehydrogenase	IMG	0	0	6	7
HL-49	K302DRAFT_0924	glucokinase	IMG	0	0	0	3
HL-49	K302DRAFT_0927	Topoisomerase IV subunit B	IMG	0	0	1	1
HL-49	K302DRAFT_0928	topoisomerase IV subunit A	IMG	0	0	1	0
HL-49	K302DRAFT_0931	peptidyl-prolyl cis-trans isomerase B (cyclophilin B)	IMG	1	1	7	5
HL-49	K302DRAFT_0932	Phosphoenolpyruvate carboxykinase [ATP]	IMG	0	0	2	1
HL-49	K302DRAFT_0933	"proton-dependent oligopeptide transporter, POT family"	IMG	0	0	1	0
HL-49	K302DRAFT_0934	"Transcriptional regulator, TetR family"	IMG	0	0	1	2
HL-49	K302DRAFT_0935	Tyrosyl-tRNA synthetase	IMG	0	0	3	3
HL-49	K302DRAFT_0937	"Transcriptional regulator, MecI family"	IMG	2	3	17	16
HL-49	K302DRAFT_0941	hypothetical protein	IMG	0	0	2	3
HL-49	K302DRAFT_0943	outer membrane protein	IMG	0	0	6	4
HL-49	K302DRAFT_0944	deoxyhypusine synthase	IMG	0	0	6	3
HL-49	K302DRAFT_0945	Outer membrane lipoprotein omp16 precursor	IMG	0	0	2	1
HL-49	K302DRAFT_0946	putative NADH-dependent dehydrogenase	IMG	1	2	6	12
HL-49	K302DRAFT_0947	hexosaminidase	IMG	0	0	2	1
HL-49	K302DRAFT_0950	hypothetical protein	IMG	1	0	0	0
HL-49	K302DRAFT_0955	hypothetical protein	IMG	0	0	0	1
HL-49	K302DRAFT_0961	Phosphoglucomutase	IMG	0	0	12	11
HL-49	K302DRAFT_0963	hypothetical protein	IMG	2	2	2	3
HL-49	K302DRAFT_0964	4-hydroxyphenylpyruvate dioxygenase	IMG	0	0	8	11
HL-49	K302DRAFT_0970	3-oxoacyl-[acyl-carrier protein] reductase	IMG	3	6	16	14
HL-49	K302DRAFT_0971	hypothetical protein	IMG	0	0	2	3
HL-49	K302DRAFT_0972	Cold shock protein CspA	IMG	0	0	4	4
HL-49	K302DRAFT_0975	ATP-dependent RNA helicase RhlE	IMG	0	1	0	0
HL-49	K302DRAFT_0980	hypothetical protein	IMG	0	0	1	1
HL-49	K302DRAFT_0981	DNA helicase	IMG	0	0	1	0
HL-49	K302DRAFT_0982	Very-short-patch mismatch repair endonuclease (G-T specific)	IMG	0	0	0	1
HL-49	K302DRAFT_0989	chromosome segregation protein SMC	IMG	0	0	1	0
HL-49	K302DRAFT_0990	Sensory box histidine kinase/response regulator	IMG	0	0	3	2
HL-49	K302DRAFT_0994	"5,10-methylenetetrahydrofolate reductase"	IMG	0	0	1	1
HL-49	K302DRAFT_0996	D-3-phosphoglycerate dehydrogenase	IMG	1	1	0	2
HL-49	K302DRAFT_1002	FIG00553205: hypothetical protein	IMG	0	0	1	0
HL-49	K302DRAFT_1003	HlyB/MsbA family ABC transporter	IMG	1	0	4	4
HL-49	K302DRAFT_1004	RND efflux membrane fusion protein	IMG	0	0	3	3
HL-49	K302DRAFT_1005	"Multidrug efflux protein, outer membrane component"	IMG	0	0	0	1
HL-49	K302DRAFT_1008	2-dehydro-3-deoxygluconokinase	IMG	0	0	6	3
HL-49	K302DRAFT_1009	4-hydroxy-2-oxoglutarate aldolase @ 2-dehydro-3-deoxyphosphogluconate aldolase	IMG	0	0	3	2
HL-49	K302DRAFT_1013	"glyceraldehyde-3-phosphate dehydrogenase, type I"	IMG	0	0	0	4
HL-49	K302DRAFT_1016	hypothetical protein-signal peptide prediction	IMG	0	0	3	5
HL-49	K302DRAFT_1018	TonB-dependent receptor	IMG	1	2	28	28
HL-49	K302DRAFT_1020	Succinyl-CoA:3-ketoacid-coenzyme A transferase subunit B	IMG	0	0	1	0
HL-49	K302DRAFT_1021	3-oxoacid CoA-transferase subunit A	IMG	0	0	3	3
HL-49	K302DRAFT_1022	riboflavin biosynthesis protein RibF	IMG	1	0	0	0
HL-49	K302DRAFT_1025	cell division transport system permease protein	IMG	0	0	1	0
HL-49	K302DRAFT_1029	O-acetylhomoserine (thiol)-lyase	IMG	1	2	6	9
HL-49	K302DRAFT_1030	carbonic anhydrase	IMG	0	0	0	1
HL-49	K302DRAFT_1033	acetylornithine deacetylase	IMG	0	0	1	0
HL-49	K302DRAFT_1035	Ornithine carbamoyltransferase	IMG	0	0	0	2
HL-49	K302DRAFT_1036	Acetylornithine aminotransferase	IMG	0	0	0	1
HL-49	K302DRAFT_1043	Gluconolactonase	IMG	1	0	3	3
HL-49	K302DRAFT_1049	hypothetical protein	IMG	0	0	0	1
HL-49	K302DRAFT_1052	Nucleotidyltransferase	IMG	0	0	2	1
HL-49	K302DRAFT_1054	hypothetical protein	IMG	5	7	19	23
HL-49	K302DRAFT_1055	Myo-inositol 2-dehydrogenase	IMG	0	0	8	10
HL-49	K302DRAFT_1057	Isoquinoline 1-oxidoreductase alpha subunit	IMG	0	0	1	1
HL-49	K302DRAFT_1058	"isoquinoline 1-oxidoreductase, beta subunit"	IMG	0	1	7	7
HL-49	K302DRAFT_1059	Glutaminyl-tRNA synthetase	IMG	0	0	6	1
HL-49	K302DRAFT_1060	putative hydrogenase	IMG	0	0	2	2
HL-49	K302DRAFT_1078	hypothetical protein	IMG	0	1	0	0
HL-49	K302DRAFT_1080	probable secreted glycosyl hydrolase	IMG	0	0	1	0
HL-49	K302DRAFT_1086	hypothetical protein	IMG	0	0	6	13
HL-49	K302DRAFT_1088	pyridoxamine 5'-phosphate oxidase	IMG	0	0	0	1
HL-49	K302DRAFT_1089	bacillithiol biosynthesis deacetylase BshB1	IMG	0	0	1	2
HL-49	K302DRAFT_1090	"Peptidase, M23/M37 family"	IMG	0	0	1	0
HL-49	K302DRAFT_1091	thioredoxin-disulfide reductase	IMG	0	1	2	4
HL-49	K302DRAFT_1092	RNA polymerase sigma factor RpoD	IMG	0	0	2	2
HL-49	K302DRAFT_1093	polyribonucleotide nucleotidyltransferase	IMG	0	1	13	20
HL-49	K302DRAFT_1094	ribosomal protein S15	IMG	0	0	3	5
HL-49	K302DRAFT_1096	hypothetical protein	IMG	0	0	1	0
HL-49	K302DRAFT_1098	"Excinuclease ABC, C subunit-like"	IMG	1	0	0	0
HL-49	K302DRAFT_1099	ribosomal protein L20	IMG	0	0	0	1
HL-49	K302DRAFT_1100	ribosomal protein L35	IMG	0	0	1	1
HL-49	K302DRAFT_1101	Translation initiation factor 3	IMG	0	0	1	5
HL-49	K302DRAFT_1102	threonine--tRNA ligase	IMG	2	3	7	9
HL-49	K302DRAFT_1104	L-2-hydroxyglutarate oxidase	IMG	0	0	1	0
HL-49	K302DRAFT_1105	Ferredoxin-dependent glutamate synthase	IMG	0	0	2	1
HL-49	K302DRAFT_1107	hypothetical protein	IMG	0	0	1	0
HL-49	K302DRAFT_1109	hypothetical protein	IMG	0	0	3	6
HL-49	K302DRAFT_1110	FIG071193: hypothetical protein	IMG	4	4	18	27
HL-49	K302DRAFT_1112	hypothetical protein	IMG	0	0	1	1
HL-49	K302DRAFT_1113	"2,3,4,5-tetrahydropyridine-2,6-dicarboxylate N-succinyltransferase"	IMG	0	0	3	4
HL-49	K302DRAFT_1115	"DtxR family transcriptional regulator, Mn-dependent transcriptional regulator"	IMG	0	0	1	1
HL-49	K302DRAFT_1116	"Manganese ABC transporter, periplasmic-binding protein SitA"	IMG	1	0	2	0
HL-49	K302DRAFT_1120	hypothetical protein	IMG	0	0	0	1
HL-49	K302DRAFT_1121	tRNA modification GTPase TrmE	IMG	0	0	0	2
HL-49	K302DRAFT_1147	Beta-N-acetylglucosaminidase	IMG	0	0	1	0
HL-49	K302DRAFT_1148	Putative reductase	IMG	0	0	1	1
HL-49	K302DRAFT_1149	Polyphosphate glucokinase	IMG	0	0	4	1
HL-49	K302DRAFT_1160	Aminopeptidase	IMG	0	0	6	9
HL-49	K302DRAFT_1162	FIG00649530: hypothetical protein	IMG	0	0	2	1
HL-49	K302DRAFT_1163	"Electron transfer flavoprotein, alpha subunit"	IMG	3	3	26	29
HL-49	K302DRAFT_1164	electron transfer flavoprotein beta subunit	IMG	1	2	19	17
HL-49	K302DRAFT_1166	Patatin	IMG	0	0	7	5
HL-49	K302DRAFT_1167	hypothetical protein	IMG	0	1	0	0
HL-49	K302DRAFT_1168	Alcohol dehydrogenase	IMG	0	0	2	1
HL-49	K302DRAFT_1171	"Cytoplasmic peptidoglycan synthetase, N-terminal precursor"	IMG	0	0	2	1
HL-49	K302DRAFT_1172	DNA Pol III Epsilon Chain	IMG	1	1	6	4
HL-49	K302DRAFT_1173	Zn-dependent protease with chaperone function PA4632	IMG	0	0	1	4
HL-49	K302DRAFT_1178	Carboxypeptidase-related protein	IMG	0	0	5	8
HL-49	K302DRAFT_1181	hypothetical protein	IMG	0	0	0	3
HL-49	K302DRAFT_1182	Ferritin-like protein 2	IMG	1	1	9	7
HL-49	K302DRAFT_1183	Sulfatase modifying factor 1 precursor (C-alpha-formyglycine- generating enzyme 1)	IMG	0	0	1	1
HL-49	K302DRAFT_1184	Riboflavin synthase eubacterial/eukaryotic	IMG	0	0	1	1
HL-49	K302DRAFT_1187	hypothetical protein	IMG	0	0	0	1
HL-49	K302DRAFT_1193	Methylcrotonyl-CoA carboxylase biotin-containing subunit	IMG	0	0	2	3
HL-49	K302DRAFT_1194	2-amino-3-ketobutyrate coenzyme A ligase	IMG	0	0	1	4
HL-49	K302DRAFT_1195	ORF82	IMG	4	5	14	18
HL-49	K302DRAFT_1196	Zn-dependent aminopeptidase	IMG	0	0	1	1
HL-49	K302DRAFT_1197	FIG00651127: hypothetical protein	IMG	0	0	6	8
HL-49	K302DRAFT_1218	Trk system potassium uptake protein TrkA	IMG	0	1	1	1
HL-49	K302DRAFT_1225	large conductance mechanosensitive channel protein	IMG	0	0	4	1
HL-49	K302DRAFT_1228	6-phosphofructokinase	IMG	0	0	1	0
HL-49	K302DRAFT_1232	FIG00931065: hypothetical protein	IMG	0	0	4	4
HL-49	K302DRAFT_1235	"Transcriptional regulator, AsnC family"	IMG	3	1	5	9
HL-49	K302DRAFT_1236	hypothetical protein	IMG	0	0	0	1
HL-49	K302DRAFT_1247	sulfide:quinone oxidoreductase	IMG	0	0	6	6
HL-49	K302DRAFT_1250	Ferrous iron transport protein B	IMG	0	0	0	1
HL-49	K302DRAFT_1252	Universal stress protein UspA and related nucleotide-binding proteins	IMG	0	0	2	3
HL-49	K302DRAFT_1253	"YpfJ protein, zinc metalloprotease superfamily"	IMG	0	0	1	0
HL-49	K302DRAFT_1254	"putative large, multifunctional secreted protein"	IMG	1	2	6	7
HL-49	K302DRAFT_1255	hypothetical protein	IMG	0	0	0	1
HL-49	K302DRAFT_1261	"Transcriptional regulator, MecI family"	IMG	0	0	2	3
HL-49	K302DRAFT_1264	BatB	IMG	0	0	0	2
HL-49	K302DRAFT_1267	acetyl-CoA C-acetyltransferase	IMG	0	1	17	17
HL-49	K302DRAFT_1269	Phosphoribosylaminoimidazole-succinocarboxamide synthase	IMG	0	0	6	7
HL-49	K302DRAFT_1270	anti-sigma F factor antagonist (spoIIAA-2); anti sigma b factor antagonist RsbV	IMG	0	0	1	4
HL-49	K302DRAFT_1273	ATP-dependent RNA helicase DeaD	IMG	0	0	1	3
HL-49	K302DRAFT_1275	Transcriptional regulator	IMG	0	0	1	0
HL-49	K302DRAFT_1278	Hydroxymethylglutaryl-CoA lyase	IMG	0	0	1	0
HL-49	K302DRAFT_1279	Cold-shock DEAD-box protein A	IMG	0	0	1	1
HL-49	K302DRAFT_1281	Gamma-glutamyltranspeptidase	IMG	0	0	1	0
HL-49	K302DRAFT_1282	aminobenzoyl-glutamate utilization protein B	IMG	0	0	1	2
HL-49	K302DRAFT_1285	FIG00649805: hypothetical protein	IMG	0	0	2	0
HL-49	K302DRAFT_1292	"Glycosyl transferase, group 2 family protein"	IMG	0	0	1	0
HL-49	K302DRAFT_1293	hypothetical protein	IMG	0	0	0	1
HL-49	K302DRAFT_1295	"Secreted enzyme, contains two amidohydrolase related domains"	IMG	1	1	6	10
HL-49	K302DRAFT_1296	"Secreted enzyme, contains two amidohydrolase related domains"	IMG	0	0	6	9
HL-49	K302DRAFT_1297	amidohydrolase	IMG	0	1	5	10
HL-49	K302DRAFT_1298	L-alanyl-gamma-D-glutamyl-L-diamino acid endopeptidase	IMG	0	0	1	2
HL-49	K302DRAFT_1299	N-acetylated-alpha-linked acidic dipeptidase	IMG	0	0	11	7
HL-49	K302DRAFT_1300	putative secreted serine protease	IMG	0	0	2	2
HL-49	K302DRAFT_1301	hypothetical protein	IMG	0	0	1	1
HL-49	K302DRAFT_1306	hypothetical protein	IMG	1	0	0	1
HL-49	K302DRAFT_1307	"PlcB, ORFX, ORFP, ORFB, ORFA, ldh gene"	IMG	0	2	6	5
HL-49	K302DRAFT_1311	Isocitrate dehydrogenase phosphatase/kinase	IMG	1	0	0	0
HL-49	K302DRAFT_1313	leucyl aminopeptidase	IMG	0	0	0	2
HL-49	K302DRAFT_1314	FIG01092412: hypothetical protein	IMG	0	0	1	2
HL-49	K302DRAFT_1317	hypothetical protein	IMG	0	0	0	1
HL-49	K302DRAFT_1318	Membrane-bound lytic murein transglycosylase D precursor	IMG	1	0	2	5
HL-49	K302DRAFT_1320	Hemoglobin-like protein HbO	IMG	0	0	0	2
HL-49	K302DRAFT_1324	Macrolide export ATP-binding/permease protein MacB	IMG	0	0	4	5
HL-49	K302DRAFT_1325	ATP:Cob(I)alamin adenosyltransferase	IMG	1	0	3	5
HL-49	K302DRAFT_1326	branched-chain amino acid aminotransferase	IMG	0	0	6	9
HL-49	K302DRAFT_1331	putative redox protein	IMG	0	0	0	1
HL-49	K302DRAFT_1332	B12 binding domain / kinase domain / Methylmalonyl-CoA mutase	IMG	0	0	0	1
HL-49	K302DRAFT_1336	hypothetical protein	IMG	0	0	2	1
HL-49	K302DRAFT_1337	Thiol:disulfide interchange protein	IMG	0	0	5	4
HL-49	K302DRAFT_1338	Aspartyl-tRNA(Asn) amidotransferase subunit B @ Glutamyl-tRNA(Gln) amidotransferase subunit B	IMG	0	0	3	1
HL-49	K302DRAFT_1339	Alanyl-tRNA synthetase	IMG	3	0	9	6
HL-49	K302DRAFT_1340	arginine deiminase	IMG	1	0	1	0
HL-49	K302DRAFT_1341	FIG00908612: hypothetical protein	IMG	0	0	0	2
HL-49	K302DRAFT_1342	long-chain acyl-CoA synthetase	IMG	0	0	6	7
HL-49	K302DRAFT_1343	Butyryl-CoA dehydrogenase	IMG	0	0	1	0
HL-49	K302DRAFT_1353	FOG: TPR repeat	IMG	0	0	0	1
HL-49	K302DRAFT_1354	hypothetical protein	IMG	0	0	1	0
HL-49	K302DRAFT_1356	peroxiredoxin Q/BCP	IMG	0	0	4	4
HL-49	K302DRAFT_1357	Lipoprotein releasing system ATP-binding protein LolD	IMG	0	0	1	2
HL-49	K302DRAFT_1358	Succinyl-CoA ligase [ADP-forming] beta chain	IMG	2	4	22	25
HL-49	K302DRAFT_1360	hypothetical protein-transmembrane prediction	IMG	0	0	0	1
HL-49	K302DRAFT_1364	hexosaminidase	IMG	0	0	1	0
HL-49	K302DRAFT_1370	Single-stranded DNA-binding protein	IMG	0	0	2	5
HL-49	K302DRAFT_1371	RND multidrug efflux transporter; Acriflavin resistance protein	IMG	0	0	2	5
HL-49	K302DRAFT_1372	putative Co/Zn/Cd efflux system membrane fusion protein	IMG	0	0	4	8
HL-49	K302DRAFT_1374	"Transcriptional regulator, TetR family"	IMG	0	0	1	3
HL-49	K302DRAFT_1375	"2-hydroxy-6-oxo-6-phenylhexa-2,4-dienoate hydrolase"	IMG	0	0	0	2
HL-49	K302DRAFT_1387	DNA polymerase IV	IMG	0	0	1	0
HL-49	K302DRAFT_1389	hypothetical protein	IMG	1	0	0	0
HL-49	K302DRAFT_1393	Lysophospholipase; Monoglyceride lipase; putative	IMG	0	0	2	2
HL-49	K302DRAFT_1395	hypothetical protein	IMG	0	0	2	3
HL-49	K302DRAFT_1396	hypothetical protein	IMG	0	0	4	3
HL-49	K302DRAFT_1397	phosphoenolpyruvate carboxylase	IMG	0	0	1	2
HL-49	K302DRAFT_1398	6-phosphogluconolactonase	IMG	0	0	1	1
HL-49	K302DRAFT_1420	Dipeptidyl aminopeptidases/acylaminoacyl-peptidases	IMG	0	0	3	3
HL-49	K302DRAFT_1422	hypothetical protein	IMG	0	1	0	0
HL-49	K302DRAFT_1423	Thymidylate kinase	IMG	0	0	3	1
HL-49	K302DRAFT_1428	putative Co/Zn/Cd efflux system membrane fusion protein	IMG	0	0	1	0
HL-49	K302DRAFT_1437	hypothetical protein	IMG	0	1	9	9
HL-49	K302DRAFT_1439	Agmatine deiminase	IMG	0	0	1	2
HL-49	K302DRAFT_1440	N-carbamoylputrescine amidase	IMG	0	0	0	1
HL-49	K302DRAFT_1441	hypothetical protein	IMG	3	3	2	4
HL-49	K302DRAFT_1448	"Endo-1,4-beta-xylanase A precursor"	IMG	0	0	1	0
HL-49	K302DRAFT_1450	"Glycosyl hydrolase, BNR repeat precursor"	IMG	0	1	3	5
HL-49	K302DRAFT_1456	Ferredoxin reductase	IMG	0	0	2	2
HL-49	K302DRAFT_1457	sugar phosphate isomerase/epimerase	IMG	0	0	11	7
HL-49	K302DRAFT_1458	hypothetical protein	IMG	0	0	14	18
HL-49	K302DRAFT_1460	Glycerophosphoryl diester phosphodiesterase	IMG	0	0	5	2
HL-49	K302DRAFT_1461	Fumarylacetoacetase	IMG	0	0	1	3
HL-49	K302DRAFT_1462	"hydrolase, CocE/NonD family"	IMG	0	0	7	7
HL-49	K302DRAFT_1463	TonB-dependent receptor	IMG	2	2	27	39
HL-49	K302DRAFT_1464	hypothetical protein	IMG	0	1	12	21
HL-49	K302DRAFT_1465	valine--tRNA ligase	IMG	1	0	2	5
HL-49	K302DRAFT_1467	"type I restriction enzyme, R subunit"	IMG	0	0	1	0
HL-49	K302DRAFT_1468	ATP-dependent DNA helicase RecG	IMG	0	0	0	1
HL-49	K302DRAFT_1472	Adenylate cyclase	IMG	0	0	0	1
HL-49	K302DRAFT_1475	ATP-dependent DNA helicase RecG	IMG	0	1	1	3
HL-49	K302DRAFT_1476	"Type I restriction-modification system, DNA-methyltransferase subunit M"	IMG	0	0	2	0
HL-49	K302DRAFT_1478	protein of unknown function containing DUF4221 domain	IMG	0	0	0	1
HL-49	K302DRAFT_1479	hypothetical protein	IMG	0	0	5	1
HL-49	K302DRAFT_1483	Acetyl-coenzyme A carboxyl transferase alpha chain	IMG	0	0	8	7
HL-49	K302DRAFT_1487	UDP-glucose 4-epimerase	IMG	1	0	0	1
HL-49	K302DRAFT_1490	ABC transporter ATP-binding protein uup	IMG	0	1	2	3
HL-49	K302DRAFT_1492	23S rRNA (cytosine1962-C5)-methyltransferase	IMG	0	0	0	1
HL-49	K302DRAFT_1494	ABC transporter efflux protein	IMG	0	0	1	1
HL-49	K302DRAFT_1496	hypothetical protein	IMG	0	0	0	1
HL-49	K302DRAFT_1499	FIG137478: Hypothetical protein	IMG	1	2	12	13
HL-49	K302DRAFT_1504	2-succinyl-5-enolpyruvyl-6-hydroxy-3-cyclohexene-1-carboxylic-acid synthase	IMG	0	0	2	1
HL-49	K302DRAFT_1505	hypothetical protein	IMG	0	0	1	0
HL-49	K302DRAFT_1507	Potassium efflux system KefA protein / Small-conductance mechanosensitive channel	IMG	0	0	3	2
HL-49	K302DRAFT_1508	"Fe-S protein, homolog of lactate dehydrogenase SO1521"	IMG	0	0	0	2
HL-49	K302DRAFT_1510	methionyl-tRNA synthetase	IMG	0	0	3	2
HL-49	K302DRAFT_1512	"DNA ligase, NAD-dependent"	IMG	0	0	0	1
HL-49	K302DRAFT_1519	"abhydrolase, alpha/beta hydrolase fold"	IMG	0	0	1	1
HL-49	K302DRAFT_1520	4-hydroxy-tetrahydrodipicolinate synthase	IMG	0	0	0	1
HL-49	K302DRAFT_1524	GTP-binding protein TypA/BipA	IMG	0	0	1	6
HL-49	K302DRAFT_1526	hypothetical protein	IMG	0	0	2	1
HL-49	K302DRAFT_1532	protein of unknown function DUF885	IMG	0	0	3	1
HL-49	K302DRAFT_1538	Dipeptidyl peptidase IV	IMG	0	0	0	1
HL-49	K302DRAFT_1547	hypothetical protein	IMG	0	0	1	0
HL-49	K302DRAFT_1548	Carboxyl-terminal protease	IMG	0	0	0	2
HL-49	K302DRAFT_1549	Phosphoribosylglycinamide formyltransferase	IMG	0	0	0	1
HL-49	K302DRAFT_1553	FIG00652178: hypothetical protein	IMG	0	1	0	1
HL-49	K302DRAFT_1555	phosphoribosylaminoimidazolecarboxamide formyltransferase/IMP cyclohydrolase	IMG	1	0	11	11
HL-49	K302DRAFT_1560	Cysteinyl-tRNA synthetase	IMG	1	0	1	0
HL-49	K302DRAFT_1562	LacI family transcriptional regulator	IMG	0	0	3	4
HL-49	K302DRAFT_1563	Galactokinase	IMG	0	0	1	0
HL-49	K302DRAFT_1564	Cytochrome c551/c552	IMG	0	0	5	4
HL-49	K302DRAFT_1565	hypothetical protein	IMG	0	0	7	4
HL-49	K302DRAFT_1568	Proline iminopeptidase	IMG	0	0	1	0
HL-49	K302DRAFT_1576	hypothetical protein	IMG	0	0	1	0
HL-49	K302DRAFT_1577	Metallo-beta-lactamase family protein	IMG	0	0	1	0
HL-49	K302DRAFT_1579	"membrane protein, putative"	IMG	1	0	6	11
HL-49	K302DRAFT_1580	protein of unknown function containing DUF4221 domain	IMG	0	0	1	1
HL-49	K302DRAFT_1582	Methyltransferase	IMG	0	0	1	1
HL-49	K302DRAFT_1583	hypothetical protein	IMG	0	1	1	3
HL-49	K302DRAFT_1584	23S rRNA (guanosine2251-2'-O)-methyltransferase	IMG	0	0	1	0
HL-49	K302DRAFT_1587	ATP-dependent DNA helicase RecQ	IMG	0	0	9	14
HL-49	K302DRAFT_1588	phosphoribosylamine--glycine ligase	IMG	0	0	3	6
HL-49	K302DRAFT_1591	glucose-6-phosphate isomerase	IMG	0	0	1	5
HL-49	K302DRAFT_1593	"ABC transporter, permease component"	IMG	0	0	6	6
HL-49	K302DRAFT_1594	Methionine ABC transporter ATP-binding protein	IMG	0	0	0	1
HL-49	K302DRAFT_1605	hypothetical protein	IMG	0	0	0	1
HL-49	K302DRAFT_1610	hypothetical protein	IMG	0	0	0	1
HL-49	K302DRAFT_1611	hypothetical protein	IMG	0	0	1	0
HL-49	K302DRAFT_1612	hypothetical protein	IMG	0	0	0	2
HL-49	K302DRAFT_1619	hypothetical protein	IMG	0	0	1	0
HL-49	K302DRAFT_1624	hypothetical protein	IMG	0	0	1	0
HL-49	K302DRAFT_1625	hypothetical protein	IMG	0	0	1	0
HL-49	K302DRAFT_1628	dihydroorotase	IMG	0	0	2	2
HL-49	K302DRAFT_1634	Molybdenum cofactor biosynthesis protein MoaC / Molybdenum cofactor biosynthesis protein MoaB	IMG	0	0	2	1
HL-49	K302DRAFT_1641	Peptidase M1 family protein	IMG	0	0	0	1
HL-49	K302DRAFT_1644	Dipeptidyl peptidase IV	IMG	1	0	5	6
HL-49	K302DRAFT_1650	FOG: TPR repeat	IMG	0	1	0	0
HL-49	K302DRAFT_1651	hypothetical protein	IMG	0	0	0	1
HL-49	K302DRAFT_1654	Arylsulfatase	IMG	0	0	4	1
HL-49	K302DRAFT_1658	hypothetical protein	IMG	1	2	1	3
HL-49	K302DRAFT_1660	alpha-glucosidase	IMG	0	0	4	2
HL-49	K302DRAFT_1661	PhoP/Q-regulated protein PqaA	IMG	0	0	6	10
HL-49	K302DRAFT_1662	Glycoprotein gp2	IMG	0	0	2	2
HL-49	K302DRAFT_1666	putative NADH-dependent dehydrogenase	IMG	0	0	11	11
HL-49	K302DRAFT_1668	Oxidoreductase	IMG	0	0	0	1
HL-49	K302DRAFT_1672	"Glycosyl hydrolase, BNR repeat precursor"	IMG	0	0	1	5
HL-49	K302DRAFT_1682	hypothetical protein	IMG	0	0	0	3
HL-49	K302DRAFT_1692	D-Tagatose 3-epimerase	IMG	0	0	2	2
HL-49	K302DRAFT_1693	L-alanine-DL-glutamate epimerase and related enzymes of enolase superfamily	IMG	0	0	0	1
HL-49	K302DRAFT_1694	Lactoylglutathione lyase	IMG	0	0	3	2
HL-49	K302DRAFT_1705	Aminomethyltransferase (glycine cleavage system T protein)	IMG	0	0	2	5
HL-49	K302DRAFT_1708	Conserved protein	IMG	0	0	3	5
HL-49	K302DRAFT_1714	"zinc metalloendopeptidase, leishmanolysin family"	IMG	0	0	0	1
HL-49	K302DRAFT_1716	Oxidoreductase	IMG	0	0	2	3
HL-49	K302DRAFT_1720	iron-sulfur cluster assembly protein	IMG	0	0	1	0
HL-49	K302DRAFT_1726	Cell division initiation protein DivIVA	IMG	1	0	1	4
HL-49	K302DRAFT_1731	Methylcrotonyl-CoA carboxylase carboxyl transferase subunit	IMG	0	0	2	2
HL-49	K302DRAFT_1732	N-acetylmuramoyl-L-alanine amidase	IMG	0	0	1	0
HL-49	K302DRAFT_1735	Tyrosine-protein kinase Wzc	IMG	0	0	1	0
HL-49	K302DRAFT_1737	hypothetical protein	IMG	0	0	1	0
HL-49	K302DRAFT_1742	hypothetical protein	IMG	1	0	1	0
HL-49	K302DRAFT_1746	hypothetical protein	IMG	0	0	1	0
HL-49	K302DRAFT_1754	Methyltransferase FkbM	IMG	1	0	0	0
HL-49	K302DRAFT_1756	"methyltransferase, FkbM family domain protein"	IMG	0	0	0	1
HL-49	K302DRAFT_1758	hypothetical protein	IMG	0	0	0	1
HL-49	K302DRAFT_1764	hypothetical protein	IMG	0	0	1	0
HL-49	K302DRAFT_1769	hypothetical protein	IMG	0	0	1	0
HL-49	K302DRAFT_1776	Internalin A (LPXTG motif)	IMG	0	0	0	2
HL-49	K302DRAFT_1777	hypothetical protein	IMG	0	0	0	1
HL-49	K302DRAFT_1778	hypothetical protein	IMG	1	0	8	12
HL-49	K302DRAFT_1779	hypothetical protein	IMG	0	1	6	3
HL-49	K302DRAFT_1783	Glycosyltransferase	IMG	0	1	1	0
HL-49	K302DRAFT_1797	tRNA (cmo5U34)-methyltransferase	IMG	0	0	1	2
HL-49	K302DRAFT_1798	UDP-N-acetylglucosamine 2-epimerase	IMG	0	0	1	1
HL-49	K302DRAFT_1803	Tyrosine-protein kinase Wzc	IMG	0	0	4	7
HL-49	K302DRAFT_1804	polysaccharide export outer membrane protein	IMG	0	0	1	0
HL-49	K302DRAFT_1805	UDP-N-acetyl-D-galactosamine dehydrogenase	IMG	0	0	2	2
HL-49	K302DRAFT_1812	putative protein involved in capsular polysaccharide biosynthesis	IMG	0	0	1	0
HL-49	K302DRAFT_1813	Glycosyl transferase	IMG	0	1	0	1
HL-49	K302DRAFT_1814	Conserved protein	IMG	0	0	0	1
HL-49	K302DRAFT_1818	UDP-glucose dehydrogenase	IMG	0	0	17	22
HL-49	K302DRAFT_1819	Polysialic acid transport protein KpsD precursor	IMG	0	0	6	7
HL-49	K302DRAFT_1822	Penicillin acylase II	IMG	0	1	1	3
HL-49	K302DRAFT_1823	hypothetical protein	IMG	0	0	0	6
HL-49	K302DRAFT_1825	membrane protein	IMG	0	0	0	1
HL-49	K302DRAFT_1827	hypothetical protein	IMG	0	0	2	6
HL-49	K302DRAFT_1828	probable acylaminoacyl-peptidase	IMG	0	0	3	5
HL-49	K302DRAFT_1831	"Transcriptional regulator, AsnC family"	IMG	0	0	2	1
HL-49	K302DRAFT_1832	Iron-sulfur cluster assembly protein SufB	IMG	0	0	1	2
HL-49	K302DRAFT_1833	FeS assembly ATPase SufC	IMG	0	0	0	6
HL-49	K302DRAFT_1834	Iron-sulfur cluster assembly protein SufD	IMG	0	0	2	3
HL-49	K302DRAFT_1835	"Cysteine desulfurase, SufS subfamily"	IMG	0	0	1	2
HL-49	K302DRAFT_1838	hypothetical protein	IMG	0	1	5	5
HL-49	K302DRAFT_1839	citrate (Si)-synthase	IMG	1	2	17	21
HL-49	K302DRAFT_1843	hypothetical protein	IMG	0	0	0	1
HL-49	K302DRAFT_1847	"Transglutaminase-like enzymes, putative cysteine proteases"	IMG	0	0	0	1
HL-49	K302DRAFT_1850	putative esterase	IMG	0	0	0	1
HL-49	K302DRAFT_1853	hypothetical oxidoreductase related to N-acetylglucosamine utilization	IMG	0	0	3	6
HL-49	K302DRAFT_1854	"two-component system, chemotaxis family, CheB/CheR fusion protein"	IMG	0	0	0	1
HL-49	K302DRAFT_1856	Two-component hybrid sensor and regulator	IMG	1	0	0	0
HL-49	K302DRAFT_1858	Fumarylacetoacetate hydrolase family protein	IMG	0	0	1	2
HL-49	K302DRAFT_1869	hypothetical protein	IMG	0	0	4	5
HL-49	K302DRAFT_1873	Transcriptional regulator	IMG	0	0	1	0
HL-49	K302DRAFT_1879	hypothetical protein	IMG	0	0	2	1
HL-49	K302DRAFT_1883	cobalt-zinc-cadmium resistance protein CzcB	IMG	0	0	3	3
HL-49	K302DRAFT_1884	Cobalt-zinc-cadmium resistance protein CzcA; Cation efflux system protein CusA	IMG	0	0	2	4
HL-49	K302DRAFT_1885	sensor histidine kinase	IMG	0	0	1	0
HL-49	K302DRAFT_1888	hypothetical protein	IMG	0	0	1	0
HL-49	K302DRAFT_1890	Deblocking aminopeptidase	IMG	0	0	1	2
HL-49	K302DRAFT_1891	amidophosphoribosyltransferase	IMG	0	0	1	0
HL-49	K302DRAFT_1892	hypothetical protein	IMG	0	0	3	4
HL-49	K302DRAFT_1896	Methylenetetrahydrofolate dehydrogenase (NADP+) / Methenyltetrahydrofolate cyclohydrolase	IMG	0	0	1	1
HL-49	K302DRAFT_1905	Inorganic pyrophosphatase	IMG	0	0	5	4
HL-49	K302DRAFT_1906	FIG00907945: hypothetical protein	IMG	0	0	5	3
HL-49	K302DRAFT_1907	two-component sensor histidine kinase	IMG	0	1	3	0
HL-49	K302DRAFT_1908	FIG00907380: hypothetical protein	IMG	0	0	1	1
HL-49	K302DRAFT_1909	Possible molybdopterin biosynthesis protein MoeY	IMG	0	0	3	4
HL-49	K302DRAFT_1910	Two-component response regulator	IMG	0	0	3	5
HL-49	K302DRAFT_1911	alanine dehydrogenase	IMG	0	0	0	1
HL-49	K302DRAFT_1913	Response regulator	IMG	1	0	2	2
HL-49	K302DRAFT_1915	UDP-3-O-[3-hydroxymyristoyl] glucosamine N-acyltransferase LpxD	IMG	0	1	3	2
HL-49	K302DRAFT_1916	"N-acetylglucosamine deacetylase / 3-hydroxyacyl-[acyl-carrier-protein] dehydratase, FabZ form"	IMG	0	0	3	3
HL-49	K302DRAFT_1917	acyl-[acyl-carrier-protein]-UDP-N-acetylglucosamine O-acyltransferase	IMG	0	0	3	2
HL-49	K302DRAFT_1919	hypothetical protein	IMG	0	0	2	3
HL-49	K302DRAFT_1931	Ca-activated chloride channel homolog	IMG	0	0	2	0
HL-49	K302DRAFT_1942	Putative carboxy-terminal processing protease	IMG	0	0	0	3
HL-49	K302DRAFT_1945	hypothetical protein	IMG	0	1	1	0
HL-49	K302DRAFT_1946	FIG01111510: hypothetical protein	IMG	0	0	4	1
HL-49	K302DRAFT_1947	Glucose-methanol-choline (GMC) oxidoreductase:NAD binding site	IMG	0	0	9	12
HL-49	K302DRAFT_1948	hydroxypyruvate isomerase	IMG	0	0	3	4
HL-49	K302DRAFT_1950	Oxidoreductase	IMG	0	1	3	2
HL-49	K302DRAFT_1951	Inosose isomerase	IMG	0	0	4	4
HL-49	K302DRAFT_1952	Cytochrome c551/c552	IMG	0	1	2	4
HL-49	K302DRAFT_1953	probable secreted glycosyl hydrolase	IMG	0	0	2	1
HL-49	K302DRAFT_1959	ATP-dependent protease La domain protein	IMG	0	1	0	0
HL-49	K302DRAFT_1960	"glyceraldehyde-3-phosphate dehydrogenase, type I"	IMG	7	4	17	27
HL-49	K302DRAFT_1961	hypothetical protein	IMG	0	0	1	0
HL-49	K302DRAFT_1964	peptide deformylase	IMG	0	0	0	1
HL-49	K302DRAFT_1967	carboxyl-terminal processing protease	IMG	0	0	1	2
HL-49	K302DRAFT_1968	Lactoylglutathione lyase	IMG	0	0	1	0
HL-49	K302DRAFT_1969	Zn-dependent aminopeptidase	IMG	0	0	5	8
HL-49	K302DRAFT_1974	Aldehyde dehydrogenase B	IMG	0	0	8	10
HL-49	K302DRAFT_1978	FIG00402862: hypothetical protein	IMG	0	0	1	0
HL-49	K302DRAFT_1979	Aspartate aminotransferase	IMG	0	0	10	10
HL-49	K302DRAFT_1980	hypothetical protein	IMG	0	0	1	1
HL-49	K302DRAFT_1981	hypothetical protein	IMG	0	0	1	0
HL-49	K302DRAFT_1986	3'-to-5' exoribonuclease RNase R	IMG	0	0	0	3
HL-49	K302DRAFT_1989	hypothetical protein	IMG	2	0	0	0
HL-49	K302DRAFT_1993	"Glycosyl hydrolase, BNR repeat precursor"	IMG	1	1	8	16
HL-49	K302DRAFT_1994	Acylamino-acid-releasing enzyme	IMG	0	0	0	1
HL-49	K302DRAFT_1996	LSU ribosomal protein L21p	IMG	0	0	3	8
HL-49	K302DRAFT_1997	ribonucleoside-diphosphate reductase beta chain	IMG	0	0	0	1
HL-49	K302DRAFT_1998	"ribonucleoside-diphosphate reductase, alpha subunit"	IMG	0	0	0	2
HL-49	K302DRAFT_1999	"Phenylacetic acid degradation protein PaaN, ring-opening aldehyde dehydrogenase"	IMG	0	0	1	0
HL-49	K302DRAFT_2003	Glucose-methanol-choline (GMC) oxidoreductase:NAD binding site	IMG	0	0	4	3
HL-49	K302DRAFT_2004	hypothetical protein	IMG	0	0	0	1
HL-49	K302DRAFT_2006	hypothetical protein	IMG	0	0	0	1
HL-49	K302DRAFT_2007	protein of unknown function containing DUF4221 domain	IMG	0	0	1	2
HL-49	K302DRAFT_2008	"Glycosyl hydrolase, BNR repeat precursor"	IMG	0	0	7	12
HL-49	K302DRAFT_2013	peptidyl-prolyl cis-trans isomerase B (cyclophilin B)	IMG	0	0	1	2
HL-49	K302DRAFT_2015	ribosomal protein S6--L-glutamate ligase	IMG	0	0	3	2
HL-49	K302DRAFT_2018	Glucose-1-phosphate thymidylyltransferase	IMG	0	0	0	1
HL-49	K302DRAFT_2019	ribosomal protein L31	IMG	0	0	2	2
HL-49	K302DRAFT_2021	"ATP-binding cassette, subfamily B, bacterial MsbA"	IMG	0	0	1	0
HL-49	K302DRAFT_2022	hypothetical protein	IMG	0	0	3	1
HL-49	K302DRAFT_2034	Metal-dependent hydrolase	IMG	0	0	0	1
HL-49	K302DRAFT_2036	6-phosphofructokinase	IMG	1	0	3	2
HL-49	K302DRAFT_2038	hypothetical protein	IMG	0	0	2	0
HL-49	K302DRAFT_2039	Cystathionine gamma-lyase	IMG	0	0	2	0
HL-49	K302DRAFT_2044	hypothetical protein	IMG	0	0	1	1
HL-49	K302DRAFT_2046	Uroporphyrinogen III decarboxylase	IMG	0	0	0	1
HL-49	K302DRAFT_2048	Flavodoxin reductases (ferredoxin-NADPH reductases) family 1	IMG	0	0	0	1
HL-49	K302DRAFT_2049	chaperone protein DnaK	IMG	2	5	12	13
HL-49	K302DRAFT_2051	Porphobilinogen synthase	IMG	1	2	3	4
HL-49	K302DRAFT_2053	ornithine--oxo-acid transaminase	IMG	1	1	5	9
HL-49	K302DRAFT_2055	LSU ribosomal protein L28p	IMG	0	0	0	1
HL-49	K302DRAFT_2057	hypothetical protein	IMG	0	0	0	1
HL-49	K302DRAFT_2058	Signal recognition particle receptor protein FtsY (=alpha subunit) (TC 3.A.5.1.1)	IMG	0	0	2	4
HL-49	K302DRAFT_2059	Membrane protease family protein BA0301	IMG	1	0	2	2
HL-49	K302DRAFT_2061	hypothetical protein	IMG	0	0	1	1
HL-49	K302DRAFT_2062	hypothetical protein	IMG	0	0	5	6
HL-49	K302DRAFT_2069	Dihydroorotase	IMG	0	0	2	3
HL-49	K302DRAFT_2073	putative secreted glycosyl hydrolase	IMG	0	0	0	1
HL-49	K302DRAFT_2075	Endoglucanase	IMG	0	0	1	1
HL-49	K302DRAFT_2076	Propionyl-CoA carboxylase beta chain	IMG	0	0	5	5
HL-49	K302DRAFT_2078	"Putative malate dehydrogenase, similar to archaeal MJ1425"	IMG	0	1	1	0
HL-49	K302DRAFT_2086	UPF0246 protein YaaA	IMG	0	0	0	1
HL-49	K302DRAFT_2092	hypothetical protein	IMG	0	0	1	0
HL-49	K302DRAFT_2095	asparagine--tRNA ligase	IMG	0	0	1	2
HL-49	K302DRAFT_2101	Biopolymer transport protein ExbD/TolR	IMG	4	4	15	20
HL-49	K302DRAFT_2102	Biopolymer transport protein ExbD/TolR	IMG	2	1	15	17
HL-49	K302DRAFT_2104	biopolymer transport protein ExbB	IMG	4	6	17	21
HL-49	K302DRAFT_2110	4-hydroxy-3-methylbut-2-en-1-yl diphosphate synthase	IMG	0	0	0	3
HL-49	K302DRAFT_2111	Sepiapterin reductase	IMG	0	0	0	1
HL-49	K302DRAFT_2121	"Heme A synthase, cytochrome oxidase biogenesis protein Cox15-CtaA"	IMG	0	0	0	1
HL-49	K302DRAFT_2122	Cytochrome c oxidase polypeptide I	IMG	0	0	0	1
HL-49	K302DRAFT_2123	cytochrome c oxidase subunit II	IMG	1	0	5	5
HL-49	K302DRAFT_2125	hypothetical protein	IMG	1	0	2	3
HL-49	K302DRAFT_2126	"ABC-type Fe3+ transport system protein; Molybdenum transport protein, putative"	IMG	0	0	3	2
HL-49	K302DRAFT_2127	"prokaryotic molybdopterin-containing oxidoreductase family, membrane subunit"	IMG	0	0	1	3
HL-49	K302DRAFT_2128	"Molybdopterin oxidoreductase, iron-sulfur binding subunit"	IMG	0	1	29	36
HL-49	K302DRAFT_2129	"Molybdopterin oxidoreductase subunit, predicted; chaperone protein HtpG"	IMG	0	0	2	1
HL-49	K302DRAFT_2131	small subunit ribosomal protein S1	IMG	4	4	28	31
HL-49	K302DRAFT_2134	Cystathionine beta-synthase	IMG	0	1	2	8
HL-49	K302DRAFT_2138	Aspartate carbamoyltransferase	IMG	0	0	1	0
HL-49	K302DRAFT_2140	hypothetical protein	IMG	0	0	1	0
HL-49	K302DRAFT_2141	FIG006231: RNA-binding protein	IMG	0	0	0	3
HL-49	K302DRAFT_2142	DNA polymerase X family	IMG	0	0	2	2
HL-49	K302DRAFT_2144	FIG00652136: hypothetical protein	IMG	0	1	1	2
HL-49	K302DRAFT_2145	ATP-dependent Clp protease ATP-binding subunit ClpC	IMG	9	13	14	16
HL-49	K302DRAFT_2165	amine oxidase	IMG	0	0	0	2
HL-49	K302DRAFT_2174	sigma-B regulation protein RsbU (phosphoserine phosphatase)	IMG	0	0	2	0
HL-49	K302DRAFT_2176	N-acetylglucosaminyltransferase	IMG	0	0	0	1
HL-49	K302DRAFT_2179	hypothetical protein-signal peptide and transmembrane prediction	IMG	1	0	0	0
HL-49	K302DRAFT_2185	GTP-binding protein EngA	IMG	0	1	8	7
HL-49	K302DRAFT_2188	segregation and condensation protein B	IMG	0	0	1	1
HL-49	K302DRAFT_2189	"DnaK suppressor protein, putative"	IMG	0	0	3	5
HL-49	K302DRAFT_2190	Isoaspartyl aminopeptidase @ Asp-X dipeptidase	IMG	0	0	2	2
HL-49	K302DRAFT_2194	Aspartate-semialdehyde dehydrogenase	IMG	0	0	0	1
HL-49	K302DRAFT_2199	carbamoyl-phosphate synthase large subunit	IMG	0	1	8	3
HL-49	K302DRAFT_2204	hypothetical protein	IMG	0	1	2	1
HL-49	K302DRAFT_2207	"Saccharopine dehydrogenase [NADP , L-glutamate-forming]"	IMG	0	0	0	1
HL-49	K302DRAFT_2208	hypothetical protein	IMG	0	0	1	2
HL-49	K302DRAFT_2209	TonB-dependent receptor	IMG	0	0	1	0
HL-49	K302DRAFT_2214	pyridoxine 5'-phosphate synthase	IMG	0	0	0	2
HL-49	K302DRAFT_2215	hypothetical protein	IMG	0	0	5	4
HL-49	K302DRAFT_2218	gliding motility-related protein; possible outer membrane protein	IMG	0	0	1	0
HL-49	K302DRAFT_2224	"Oxidoreductase, short chain dehydrogenase/reductase family"	IMG	0	0	3	4
HL-49	K302DRAFT_2226	"2-heptaprenyl-1,4-naphthoquinone methyltransferase"	IMG	0	0	0	1
HL-49	K302DRAFT_2228	hypothetical protein	IMG	0	0	0	1
HL-49	K302DRAFT_2230	Outer membrane lipoprotein omp16 precursor	IMG	0	1	7	7
HL-49	K302DRAFT_2233	Iron-sulphur-binding reductase	IMG	0	0	1	1
HL-49	K302DRAFT_2238	hypothetical protein	IMG	0	0	0	1
HL-49	K302DRAFT_2248	ATPase	IMG	0	0	1	0
HL-49	K302DRAFT_2250	hypothetical protein	IMG	0	0	1	1
HL-49	K302DRAFT_2252	hypothetical protein	IMG	0	1	0	0
HL-49	K302DRAFT_2254	hypothetical protein	IMG	0	1	6	13
HL-49	K302DRAFT_2255	ferrochelatase	IMG	0	0	1	1
HL-49	K302DRAFT_2256	Putative esterase/lipase ybfF	IMG	0	0	0	2
HL-49	K302DRAFT_2259	"alpha,alpha-trehalose-phosphate synthase (UDP-forming)"	IMG	0	0	1	0
HL-49	K302DRAFT_2262	hypothetical protein	IMG	1	0	0	1
HL-49	K302DRAFT_2264	methionine adenosyltransferase	IMG	2	2	2	5
HL-49	K302DRAFT_2265	FIG00652282: hypothetical protein	IMG	0	0	3	1
HL-49	K302DRAFT_2274	Conserved hypothetical protein probably involved in assimilatory sulfate reduction	IMG	0	0	0	1
HL-49	K302DRAFT_2275	Rrf2 family transcriptional regulator	IMG	0	0	1	0
HL-49	K302DRAFT_2276	molecular chaperone HtpG	IMG	0	1	1	2
HL-49	K302DRAFT_2277	hypothetical protein	IMG	2	1	6	7
HL-49	K302DRAFT_2278	hypothetical protein	IMG	0	0	1	1
HL-49	K302DRAFT_2282	Excinuclease ABC subunit B	IMG	0	0	2	3
HL-49	K302DRAFT_2286	Endoribonuclease L-PSP	IMG	0	0	2	3
HL-49	K302DRAFT_2287	lytic transglycosylase	IMG	0	0	0	2
HL-49	K302DRAFT_2289	multidrug efflux pump	IMG	0	0	3	3
HL-49	K302DRAFT_2290	putative Co/Zn/Cd efflux system membrane fusion protein	IMG	0	0	1	2
HL-49	K302DRAFT_2293	TonB-dependent receptor	IMG	7	10	62	72
HL-49	K302DRAFT_2295	aspartate--tRNA ligase	IMG	0	0	1	2
HL-49	K302DRAFT_2296	"Peptidase, M23/M37 family"	IMG	0	1	0	0
HL-49	K302DRAFT_2298	hypothetical protein	IMG	0	1	0	2
HL-49	K302DRAFT_2303	glutamate carboxypeptidase	IMG	0	0	1	1
HL-49	K302DRAFT_2304	Alpha-amylase	IMG	0	0	1	1
HL-49	K302DRAFT_2308	Choline-sulfatase	IMG	0	0	0	1
HL-49	K302DRAFT_2316	Choline-sulfatase	IMG	0	0	0	1
HL-49	K302DRAFT_2317	hypothetical protein	IMG	0	0	1	2
HL-49	K302DRAFT_2320	hypothetical protein	IMG	1	0	1	1
HL-49	K302DRAFT_2324	MloA	IMG	1	3	2	3
HL-49	K302DRAFT_2325	hypothetical protein	IMG	0	0	3	3
HL-49	K302DRAFT_2335	"DNA polymerase III, beta subunit"	IMG	0	1	9	7
HL-49	K302DRAFT_2339	glutamate dehydrogenase (NAD(P)+)	IMG	0	0	10	8
HL-49	K302DRAFT_2345	Peptidase family M23	IMG	1	0	0	1
HL-49	K302DRAFT_2352	"purine nucleoside phosphorylase I, inosine and guanosine-specific"	IMG	0	0	0	1
HL-49	K302DRAFT_2354	Cell division protein FtsZ	IMG	0	0	0	2
HL-49	K302DRAFT_2355	cell division protein FtsA	IMG	0	0	1	0
HL-49	K302DRAFT_2358	undecaprenyldiphospho-muramoylpentapeptide beta-N-acetylglucosaminyltransferase	IMG	0	0	0	2
HL-49	K302DRAFT_2362	"UDP-N-acetylmuramoyl-L-alanyl-D-glutamate--2,6-diaminopimelate ligase"	IMG	0	1	1	0
HL-49	K302DRAFT_2364	Cell division protein FtsL	IMG	0	1	0	0
HL-49	K302DRAFT_2365	rRNA small subunit methyltransferase H	IMG	0	0	1	2
HL-49	K302DRAFT_2366	Cell division protein MraZ	IMG	0	0	1	1
HL-49	K302DRAFT_2367	"Regulatory sensor-transducer, BlaR1/MecR1 family"	IMG	0	1	0	1
HL-49	K302DRAFT_2369	Flavoprotein NADH-dependent oxidoreductase	IMG	0	0	0	1
HL-49	K302DRAFT_2370	COG3332	IMG	0	0	1	0
HL-49	K302DRAFT_2372	protein of unknown function containing DUF4221 domain	IMG	0	0	1	0
HL-49	K302DRAFT_2373	23S rRNA pseudouridine1911/1915/1917 synthase	IMG	0	0	0	1
HL-49	K302DRAFT_2374	hypothetical protein	IMG	0	0	1	0
HL-49	K302DRAFT_2379	Glycerol kinase	IMG	0	0	2	2
HL-49	K302DRAFT_2385	ABC transporter ATP-binding protein	IMG	0	0	1	0
HL-49	K302DRAFT_2386	"membrane protein, putative"	IMG	1	2	0	2
HL-49	K302DRAFT_2390	putative M20/M25/M40 family peptidase	IMG	0	0	2	2
HL-49	K302DRAFT_2393	transcriptional regulator	IMG	1	0	0	0
HL-49	K302DRAFT_2395	Ketoglutarate semialdehyde dehydrogenase	IMG	0	0	2	1
HL-49	K302DRAFT_2402	"ATP synthase F1, gamma subunit"	IMG	1	0	5	3
HL-49	K302DRAFT_2403	"ATP synthase F1, alpha subunit"	IMG	1	4	29	36
HL-49	K302DRAFT_2404	ATP synthase delta chain	IMG	0	0	5	3
HL-49	K302DRAFT_2405	ATP synthase F0 sector subunit b	IMG	0	0	4	10
HL-49	K302DRAFT_2406	ATP synthase F0 sector subunit c	IMG	0	0	0	1
HL-49	K302DRAFT_2407	ATP synthase F0 sector subunit a	IMG	1	1	1	1
HL-49	K302DRAFT_2409	hypothetical protein	IMG	0	0	0	1
HL-49	K302DRAFT_2410	TPR domain protein	IMG	0	0	0	1
HL-49	K302DRAFT_2411	penicillin-binding protein 1A	IMG	1	0	3	2
HL-49	K302DRAFT_2413	hypothetical protein	IMG	1	2	2	2
HL-49	K302DRAFT_2414	gliding motility-related protein	IMG	1	1	23	21
HL-49	K302DRAFT_2415	FIG00908070: hypothetical protein	IMG	10	11	30	35
HL-49	K302DRAFT_2416	GldJ	IMG	1	1	2	2
HL-49	K302DRAFT_2418	"uroporphyrinogen-III synthase HemD, putative"	IMG	0	0	6	6
HL-49	K302DRAFT_2426	peptidyl-prolyl cis-trans isomerase SurA	IMG	0	0	6	5
HL-49	K302DRAFT_2427	Survival protein SurA precursor (Peptidyl-prolyl cis-trans isomerase SurA)	IMG	0	0	6	5
HL-49	K302DRAFT_2428	hypothetical protein	IMG	0	0	2	1
HL-49	K302DRAFT_2430	Leucine dehydrogenase	IMG	0	0	4	6
HL-49	K302DRAFT_2431	transcription antitermination factor NusB	IMG	1	1	2	3
HL-49	K302DRAFT_2432	hypothetical protein	IMG	0	0	3	2
HL-49	K302DRAFT_2433	FIG00648832: hypothetical protein	IMG	1	1	5	7
HL-49	K302DRAFT_2434	Preprotein translocase subunit YajC (TC 3.A.5.1.1)	IMG	0	0	1	2
HL-49	K302DRAFT_2438	Seryl-tRNA synthetase	IMG	0	0	6	10
HL-49	K302DRAFT_2440	Oxidoreductase	IMG	0	0	6	6
HL-49	K302DRAFT_2443	NAD+ kinase	IMG	0	0	0	1
HL-49	K302DRAFT_2445	"di-trans,poly-cis-decaprenylcistransferase"	IMG	1	2	0	2
HL-49	K302DRAFT_2446	outer membrane protein insertion porin family	IMG	0	0	1	3
HL-49	K302DRAFT_2447	outer membrane protein	IMG	0	0	2	1
HL-49	K302DRAFT_2448	Outer membrane protein H precursor	IMG	6	8	16	19
HL-49	K302DRAFT_2451	23S rRNA pseudouridine2605 synthase	IMG	0	0	1	0
HL-49	K302DRAFT_2452	N-acetylmuramic acid 6-phosphate etherase	IMG	0	1	0	0
HL-49	K302DRAFT_2453	hypothetical protein	IMG	0	0	0	1
HL-49	K302DRAFT_2456	Na(+)-translocating NADH-quinone reductase subunit F	IMG	0	0	7	8
HL-49	K302DRAFT_2460	hypothetical protein	IMG	2	3	28	26
HL-49	K302DRAFT_2461	hypothetical protein	IMG	0	1	4	2
HL-49	K302DRAFT_2463	translation initiation factor IF-2	IMG	2	1	12	11
HL-49	K302DRAFT_2464	N utilization substance protein A	IMG	0	0	12	18
HL-49	K302DRAFT_2465	ribosome maturation factor RimP	IMG	0	0	1	0
HL-49	K302DRAFT_2466	rod shape-determining protein MreB and related proteins	IMG	0	1	6	4
HL-49	K302DRAFT_2469	penicillin-binding protein 2	IMG	0	0	0	1
HL-49	K302DRAFT_2470	Rod shape-determining protein RodA	IMG	0	1	0	0
HL-49	K302DRAFT_2471	hypothetical protein	IMG	2	3	4	10
HL-49	K302DRAFT_2475	Transcription termination factor Rho	IMG	0	0	9	5
HL-49	K302DRAFT_2477	"(MTV035.07c), len: 837. Member of M. tuberculosis Gly-, Ala-rich PGRS subfamily of PE protein family"	IMG	0	0	0	1
HL-49	K302DRAFT_2478	putative autotransporter protein	IMG	0	0	6	5
HL-49	K302DRAFT_2480	hypothetical protein	IMG	0	0	1	0
HL-49	K302DRAFT_2487	Acylamino-acid-releasing enzyme	IMG	1	0	4	3
HL-49	K302DRAFT_2490	"isoquinoline 1-oxidoreductase, beta subunit"	IMG	0	0	0	1
HL-49	K302DRAFT_2493	hypothetical protein	IMG	0	0	1	0
HL-49	K302DRAFT_2494	indolepyruvate decarboxylase	IMG	0	0	1	1
HL-49	K302DRAFT_2499	hypothetical protein	IMG	0	0	1	0
HL-49	K302DRAFT_2500	Two-component sensor histidine kinase	IMG	0	1	0	0
HL-49	K302DRAFT_2501	hypothetical protein	IMG	0	0	0	1
HL-49	K302DRAFT_2507	Sensory transduction histidine kinase	IMG	0	1	0	0
HL-49	K302DRAFT_2511	Tricorn protease homolog	IMG	0	0	5	2
HL-49	K302DRAFT_2512	"His Kinase A (phospho-acceptor) domain/Histidine kinase-, DNA gyrase B-, and HSP90-like ATPase"	IMG	0	4	0	4
HL-49	K302DRAFT_2513	two-component hybrid sensor and regulator	IMG	0	0	2	1
HL-49	K302DRAFT_2514	Adenylate cyclase	IMG	0	0	1	0
HL-49	K302DRAFT_2515	Adenylate cyclase	IMG	0	0	1	0
HL-49	K302DRAFT_2518	"tolB protein precursor, periplasmic protein involved in the tonb-independent uptake of group A colic"	IMG	0	1	4	5
HL-49	K302DRAFT_2520	"Metal-dependent phosphohydrolase, HD subdomain"	IMG	0	0	2	2
HL-49	K302DRAFT_2527	FIG00557681: hypothetical protein	IMG	0	0	1	1
HL-49	K302DRAFT_2530	hypothetical protein	IMG	0	0	2	3
HL-49	K302DRAFT_2531	Peptidase M20:Peptidase M28 precursor	IMG	0	1	2	3
HL-49	K302DRAFT_2533	Alanyl dipeptidyl peptidase	IMG	0	0	5	2
HL-49	K302DRAFT_2534	Penicillin-binding protein 4	IMG	0	0	3	3
HL-49	K302DRAFT_2535	Arylsulfatase	IMG	1	0	0	0
HL-49	K302DRAFT_2536	Ribosylnicotinamide kinase	IMG	0	0	0	1
HL-49	K302DRAFT_2540	Excinuclease ABC subunit A paralog in greater Bacteroides group	IMG	0	0	0	1
HL-49	K302DRAFT_2543	hypothetical protein	IMG	0	0	3	0
HL-49	K302DRAFT_2552	two-component hybrid sensor and regulator	IMG	0	0	7	5
HL-49	K302DRAFT_2553	"two-component system, LytT family, response regulator"	IMG	0	0	2	2
HL-49	K302DRAFT_2555	excinuclease ABC subunit A	IMG	0	0	1	1
HL-49	K302DRAFT_2556	"RND efflux system, membrane fusion protein CmeA"	IMG	0	0	13	14
HL-49	K302DRAFT_2557	"RND efflux system, inner membrane transporter CmeB"	IMG	0	0	7	9
HL-49	K302DRAFT_2558	"RND efflux system, outer membrane lipoprotein CmeC"	IMG	0	0	1	0
HL-49	K302DRAFT_2560	hypothetical protein	IMG	0	0	0	1
HL-49	K302DRAFT_2561	Glycogen phosphorylase	IMG	0	0	2	0
HL-49	K302DRAFT_2565	FIG01164982: hypothetical protein	IMG	0	1	0	0
HL-49	K302DRAFT_2566	hypothetical protein BVU_3741	IMG	0	0	1	3
HL-49	K302DRAFT_2570	"Peptidase M14, carboxypeptidase A precursor"	IMG	0	0	3	10
HL-49	K302DRAFT_2571	"putative L-lactate dehydrogenase, Fe-S oxidoreductase subunit YkgE"	IMG	0	0	1	1
HL-49	K302DRAFT_2572	"putative L-lactate dehydrogenase, Iron-sulfur cluster-binding subunit YkgF"	IMG	0	0	0	1
HL-49	K302DRAFT_2576	"Phosphate starvation-inducible protein PhoH, predicted ATPase"	IMG	0	0	4	4
HL-49	K302DRAFT_2577	Snf2 family protein	IMG	0	1	0	0
HL-49	K302DRAFT_2579	Isoleucyl-tRNA synthetase	IMG	0	0	6	6
HL-49	K302DRAFT_2594	hypothetical protein	IMG	1	0	2	1
HL-49	K302DRAFT_2595	5-methylcytosine-specific restriction enzyme A	IMG	0	0	0	1
HL-49	K302DRAFT_2600	hypothetical protein	IMG	0	0	1	1
HL-49	K302DRAFT_2602	UspA	IMG	0	0	1	0
HL-49	K302DRAFT_2603	Ribosomal RNA small subunit methyltransferase B	IMG	0	0	1	2
HL-49	K302DRAFT_2606	ParD protein (antitoxin to ParE)	IMG	0	0	0	1
HL-49	K302DRAFT_2616	small conductance mechanosensitive channel	IMG	2	2	9	11
HL-49	K302DRAFT_2618	Chalcone synthase	IMG	0	0	1	0
HL-49	K302DRAFT_2619	hypothetical protein	IMG	1	0	0	0
HL-49	K302DRAFT_2621	FIG00552894: hypothetical protein	IMG	0	0	13	7
HL-49	K302DRAFT_2622	Zinc uptake regulation protein ZUR	IMG	0	0	1	1
HL-49	K302DRAFT_2623	hypothetical protein	IMG	0	1	1	0
HL-49	K302DRAFT_2627	"Sensory subunit of low CO2-induced protein complex, putative"	IMG	0	0	7	10
HL-49	K302DRAFT_2630	FKBP-type peptidyl-prolyl cis-trans isomerase SlyD	IMG	0	0	0	1
HL-49	K302DRAFT_2633	UDP-N-acetylglucosamine 2-epimerase	IMG	0	0	1	3
HL-49	K302DRAFT_2640	TonB-dependent receptor	IMG	0	0	1	4
HL-49	K302DRAFT_2641	hypothetical protein	IMG	5	4	19	13
HL-49	K302DRAFT_2642	MoxR-like ATPase	IMG	0	0	9	10
HL-49	K302DRAFT_2652	putative hydrolase	IMG	0	0	0	1
HL-49	K302DRAFT_2654	hypothetical protein	IMG	0	0	0	1
HL-49	K302DRAFT_2658	hypothetical protein	IMG	0	0	3	6
HL-49	K302DRAFT_2659	A nuclease family of the HNH/ENDO VII superfamily with conserved AHH	IMG	0	0	0	1
HL-49	K302DRAFT_2660	Zn-dependent aminopeptidase	IMG	0	0	9	9
HL-49	K302DRAFT_2663	"putative outer membrane protein, probably involved in nutrient binding"	IMG	1	0	10	18
HL-49	K302DRAFT_2664	TonB-dependent receptor	IMG	1	1	20	17
HL-49	K302DRAFT_2666	Universal stress protein UspA and related nucleotide-binding proteins	IMG	0	0	6	3
HL-49	K302DRAFT_2671	Lipid A export ATP-binding/permease protein MsbA	IMG	0	0	0	1
HL-49	K302DRAFT_2672	Monomeric sarcosine oxidase (MSOX)	IMG	0	0	0	1
HL-49	K302DRAFT_2673	hypothetical protein	IMG	0	0	1	0
HL-49	K302DRAFT_2674	"TPR domain protein, putative component of TonB system"	IMG	0	0	1	0
HL-49	K302DRAFT_2676	Ribosome-binding factor A	IMG	0	0	0	1
HL-49	K302DRAFT_2688	VgrG protein	IMG	0	0	0	1
HL-49	K302DRAFT_2691	Complete genome; segment 6/17	IMG	1	0	0	0
HL-49	K302DRAFT_2692	hypothetical protein	IMG	1	0	0	0
HL-49	K302DRAFT_2693	hypothetical protein	IMG	0	0	3	3
HL-49	K302DRAFT_2700	GCN5-related N-acetyltransferase	IMG	0	0	1	0
HL-49	K302DRAFT_2703	threonine dehydratase	IMG	1	0	1	1
HL-49	K302DRAFT_2705	"DNA-binding response regulator, LuxR family"	IMG	0	0	1	1
HL-49	K302DRAFT_2706	sensor histidine kinase	IMG	0	0	0	1
HL-49	K302DRAFT_2708	hypothetical protein	IMG	0	0	2	4
HL-49	K302DRAFT_2709	Cytochrome c heme lyase subunit CcmF	IMG	0	0	1	1
HL-49	K302DRAFT_2710	cytochrome c-type biogenesis protein CcmE	IMG	0	0	0	1
HL-49	K302DRAFT_2714	Chorismate synthase	IMG	0	0	1	1
HL-49	K302DRAFT_2715	BatD	IMG	0	0	1	1
HL-49	K302DRAFT_2717	thiol:disulfide interchange protein DsbD	IMG	0	0	1	0
HL-49	K302DRAFT_2718	Xaa-His dipeptidase	IMG	0	0	7	8
HL-49	K302DRAFT_2721	hypothetical protein	IMG	2	0	13	8
HL-49	K302DRAFT_2724	TonB-dependent receptor	IMG	0	2	0	0
HL-49	K302DRAFT_2741	Lipoprotein	IMG	0	0	1	0
HL-49	K302DRAFT_2743	Myo-inositol 2-dehydrogenase	IMG	0	0	1	2
HL-49	K302DRAFT_2746	Organic hydroperoxide resistance protein	IMG	0	0	6	4
HL-49	K302DRAFT_2747	gliding motility-associated lipoprotein GldJ	IMG	2	3	5	8
HL-49	K302DRAFT_2748	Transcription-repair coupling factor	IMG	1	2	2	4
HL-49	K302DRAFT_2751	Ferric uptake regulation protein FUR	IMG	0	0	2	2
HL-49	K302DRAFT_2753	LemA protein	IMG	0	0	8	7
HL-49	K302DRAFT_2754	FIG014338: Hypothetical protein	IMG	1	0	0	0
HL-49	K302DRAFT_2755	uncharacterized protein	IMG	0	0	1	1
HL-49	K302DRAFT_2760	"fumarate hydratase, class II"	IMG	2	1	5	6
HL-49	K302DRAFT_2761	isocitrate dehydrogenase	IMG	4	3	16	26
HL-49	K302DRAFT_2764	Phosphatidylserine decarboxylase	IMG	0	0	1	0
HL-49	K302DRAFT_2772	hypothetical protein	IMG	0	1	0	0
HL-49	K302DRAFT_2781	hypothetical protein	IMG	0	0	1	1
HL-49	K302DRAFT_2784	hypothetical protein	IMG	0	1	0	0
HL-49	K302DRAFT_2786	Glutaminase	IMG	0	0	0	1
HL-49	K302DRAFT_2792	hypothetical protein	IMG	0	1	0	0
HL-49	K302DRAFT_2794	NitT/TauT family transport system substrate-binding protein	IMG	0	0	5	2
HL-49	K302DRAFT_2798	Putative sulfatase	IMG	0	0	1	0
HL-49	K302DRAFT_2800	Leucine aminopeptidase-related protein	IMG	0	0	1	2
HL-49	K302DRAFT_2804	hypothetical protein	IMG	0	0	0	1
HL-49	K302DRAFT_2806	Sensory box histidine kinase	IMG	0	0	0	1
HL-49	K302DRAFT_2819	nitrogen regulatory protein P-II 1	IMG	0	0	2	0
HL-49	K302DRAFT_2820	Conserved domain protein	IMG	0	0	2	2
HL-49	K302DRAFT_2824	Pyruvate dehydrogenase E1 component alpha subunit	IMG	1	2	7	8
HL-49	K302DRAFT_2825	FIG170660: TPR domain protein	IMG	1	0	6	6
HL-49	K302DRAFT_2827	aspartate kinase	IMG	0	0	0	1
HL-49	K302DRAFT_2829	Osmotically inducible protein	IMG	0	0	3	4
HL-49	K302DRAFT_2831	hypothetical protein	IMG	0	0	4	6
HL-49	K302DRAFT_2832	FIG00652775: hypothetical protein	IMG	0	0	2	4
HL-49	K302DRAFT_2834	Transcriptional regulatory protein rprY	IMG	1	1	11	10
HL-49	K302DRAFT_2835	"two-component system, OmpR family, phosphate regulon sensor histidine kinase PhoR"	IMG	0	1	1	2
HL-49	K302DRAFT_2836	diaminopimelate decarboxylase	IMG	0	0	2	1
HL-49	K302DRAFT_2837	"internalin, putative"	IMG	1	0	1	0
HL-49	K302DRAFT_2841	DNA polymerase I	IMG	0	0	0	2
HL-49	K302DRAFT_2849	TVG1202803 protein	IMG	0	0	1	0
HL-49	K302DRAFT_2865	protein of unknown function containing DUF4221 domain	IMG	0	0	1	1
HL-49	K302DRAFT_2871	"Transcriptional regulator, MerR family"	IMG	0	0	0	2
HL-49	K302DRAFT_2873	Phytoene dehydrogenase	IMG	0	0	1	0
HL-49	K302DRAFT_2878	TonB-dependent receptor	IMG	0	0	3	2
HL-49	K302DRAFT_2885	thioredoxin family protein	IMG	0	0	1	0
HL-49	K302DRAFT_2889	2-dehydro-3-deoxy-D-arabinonate dehydratase	IMG	0	0	1	1
HL-49	K302DRAFT_2896	Endonuclease	IMG	1	0	1	3
HL-49	K302DRAFT_2897	"N-acetyl-L,L-diaminopimelate deacetylase"	IMG	0	0	6	4
HL-49	K302DRAFT_2899	"preprotein translocase, SecA subunit"	IMG	2	1	25	28
HL-49	K302DRAFT_2900	diaminopimelate epimerase	IMG	0	0	0	1
HL-49	K302DRAFT_2901	"superoxide dismutase, Fe-Mn family"	IMG	2	3	10	7
HL-49	K302DRAFT_2906	hypothetical protein	IMG	0	0	0	1
HL-49	K302DRAFT_2907	DNA mismatch repair protein MutS	IMG	0	0	0	1
HL-49	K302DRAFT_2914	hypothetical protein	IMG	0	0	2	2
HL-49	K302DRAFT_2915	"Competence protein F homolog, phosphoribosyltransferase domain; protein YhgH required for utilizatio"	IMG	1	0	0	0
HL-49	K302DRAFT_2918	exodeoxyribonuclease III	IMG	0	0	2	1
HL-49	K302DRAFT_2919	Serine-protein kinase rsbW	IMG	0	0	2	3
HL-49	K302DRAFT_2923	hypothetical protein	IMG	0	0	1	0
HL-49	K302DRAFT_2924	Long-chain-fatty-acid--CoA ligase	IMG	0	2	27	24
HL-49	K302DRAFT_2925	hypothetical protein	IMG	0	0	1	0
HL-49	K302DRAFT_2927	Enoyl-CoA hydratase [isoleucine degradation] / 3-hydroxyacyl-CoA dehydrogenase	IMG	0	0	12	16
HL-49	K302DRAFT_2929	acetyl-CoA acyltransferase	IMG	0	1	11	16
HL-49	K302DRAFT_2930	Butyryl-CoA dehydrogenase	IMG	0	0	7	8
HL-49	K302DRAFT_2933	asparagine synthase (glutamine-hydrolyzing)	IMG	0	0	1	1
HL-49	K302DRAFT_2934	putative glycosyltransferase protein	IMG	0	0	1	0
HL-49	K302DRAFT_2937	putative polysialic acid transport protein	IMG	0	0	4	3
HL-49	K302DRAFT_2938	lipopolysaccharide biosynthesis protein	IMG	0	0	0	2
HL-49	K302DRAFT_2942	hypothetical protein	IMG	0	0	1	0
HL-49	K302DRAFT_2947	Glycosyltransferase	IMG	0	0	1	0
HL-49	K302DRAFT_2956	hypothetical protein	IMG	0	0	4	5
HL-49	K302DRAFT_2957	Nitroreductase family protein	IMG	0	0	5	2
HL-49	K302DRAFT_2959	Kynureninase	IMG	0	0	0	1
HL-49	K302DRAFT_2960	"3-hydroxyanthranilate 3,4-dioxygenase"	IMG	0	0	0	1
HL-49	K302DRAFT_2966	Secreted and surface protein containing fasciclin-like repeats	IMG	0	0	0	1
HL-49	K302DRAFT_2967	Phenylalanyl-tRNA synthetase alpha chain	IMG	0	0	6	5
HL-49	K302DRAFT_2974	"tolB protein precursor, periplasmic protein involved in the tonb-independent uptake of group A colic"	IMG	0	0	1	1
HL-49	K302DRAFT_2975	putative aminopeptidase	IMG	0	0	3	5
HL-49	K302DRAFT_2976	Ribose 5-phosphate isomerase B	IMG	0	0	1	2
HL-49	K302DRAFT_2978	Serine hydroxymethyltransferase	IMG	2	2	5	13
HL-49	K302DRAFT_2983	myo-inositol-1(or 4)-monophosphatase	IMG	0	0	1	0
HL-49	K302DRAFT_2985	4a-hydroxytetrahydrobiopterin dehydratase	IMG	0	0	1	1
HL-49	K302DRAFT_2987	peptidyl-prolyl cis-trans isomerase D	IMG	2	3	34	27
HL-49	K302DRAFT_2988	Hemolysins and related proteins containing CBS domains	IMG	0	0	1	1
HL-49	K302DRAFT_2991	FIG00404603: hypothetical protein	IMG	0	0	25	21
HL-49	K302DRAFT_2995	Glu/Leu/Phe/Val dehydrogenase family protein	IMG	0	0	4	1
HL-49	K302DRAFT_3001	phosphosulfolactate synthase	IMG	2	1	5	10
HL-49	K302DRAFT_3002	FOG: TPR repeat	IMG	1	0	0	0
HL-49	K302DRAFT_3007	iron complex outermembrane recepter protein	IMG	1	2	11	2
HL-49	K302DRAFT_3010	"Magnesium chelatase, subunit ChlI"	IMG	0	0	4	10
HL-49	K302DRAFT_3011	FIG024850: short form Mg-chelase associated protein with vWA domain	IMG	0	0	0	1
HL-49	K302DRAFT_3013	PIN domain protein	IMG	0	0	0	1
HL-49	K302DRAFT_3020	"2,3-bisphosphoglycerate-independent phosphoglycerate mutase"	IMG	0	0	7	8
HL-49	K302DRAFT_3026	CBS domain-containing protein	IMG	0	0	0	1
HL-49	K302DRAFT_3027	Acetyl-coenzyme A synthetase	IMG	2	0	8	19
HL-49	K302DRAFT_3036	thiamine biosynthesis lipoprotein	IMG	0	0	1	2
HL-49	K302DRAFT_3046	"6-phosphogluconolactonase, eukaryotic type"	IMG	0	0	0	1
HL-49	K302DRAFT_3047	glucose-6-phosphate dehydrogenase	IMG	0	1	0	1
HL-49	K302DRAFT_3048	"6-phosphogluconate dehydrogenase, decarboxylating"	IMG	0	1	2	5
HL-49	K302DRAFT_3050	Cation-transporting ATPase	IMG	0	0	2	3
HL-49	K302DRAFT_3052	identified by similarity to GB:AAD29263.1	IMG	0	0	1	1
HL-49	K302DRAFT_3055	"non-canonical purine NTP pyrophosphatase, RdgB/HAM1 family"	IMG	0	0	0	1
HL-49	K302DRAFT_3058	SecD/SecF fusion protein	IMG	1	0	11	22
HL-49	K302DRAFT_3059	Inosine-5'-monophosphate dehydrogenase	IMG	1	4	26	31
HL-49	K302DRAFT_3066	hypothetical protein	IMG	0	0	1	1
HL-49	K302DRAFT_3068	"Transcriptional regulator, AraC family"	IMG	0	0	4	2
HL-49	K302DRAFT_3069	Butyryl-CoA dehydrogenase	IMG	0	0	3	5
HL-49	K302DRAFT_3070	hypothetical protein	IMG	0	0	1	0
HL-49	K302DRAFT_3074	starch synthase	IMG	0	0	6	7
HL-49	K302DRAFT_3075	hypothetical protein	IMG	0	0	1	1
HL-49	K302DRAFT_3076	glutamine-fructose-6-phosphate transaminase (isomerizing)	IMG	0	0	0	1
HL-49	K302DRAFT_3078	peptide chain release factor 1	IMG	1	0	0	0
HL-49	K302DRAFT_3079	Acetyltransferase	IMG	0	0	1	0
HL-49	K302DRAFT_3082	Cytochrome c family protein	IMG	0	0	3	1
HL-49	K302DRAFT_3083	FIG00907910: hypothetical protein	IMG	0	0	1	1
HL-49	K302DRAFT_3084	Myo-inositol 2-dehydrogenase	IMG	0	0	2	1
HL-49	K302DRAFT_3085	Hydroxypyruvate isomerase	IMG	0	0	3	2
HL-49	K302DRAFT_3087	Phosphoribosylformimino-5-aminoimidazole carboxamide ribotide isomerase	IMG	0	0	3	7
HL-49	K302DRAFT_3091	lipopolysaccharide export system ATP-binding protein	IMG	0	0	1	1
HL-49	K302DRAFT_3092	Single-stranded-DNA-specific exonuclease RecJ	IMG	0	0	1	0
[truncated: 17,244 more rows]
